# Supplementary material for: 2-(4-Acetamido­benzene­sulfonamido)­benzoic acid
Source: Acta Crystallogr Sect E Struct Rep Online. 2011 Jun 4;67(Pt 7):o1570. doi: 10.1107/S1600536811020307 (PMC3151891; doi:10.1107/S1600536811020307)
Supplement: Supplementary file 1 [file e-67-o1570-sup1.cif]

##############################################################################
#                                                                            #
# This CIF contains the data in a paper accepted for publication in          #
# Acta Crystallographica Section E. It conforms to the requirements of       #
# Notes for Authors for Acta Crystallographica Section E, and has been       #
# peer reviewed under the auspices of the IUCr Commission on Journals.       #
#                                                                            #
# Full details of the Crystallographic Information File format               #
# are given in the paper "The Crystallographic Information File (CIF):       #
# a New Standard Archive File for Crystallography" by S. R. Hall, F. H.      #
# Allen and I. D. Brown [Acta Cryst. (1991), A47, 655-685].                  #
#                                                                            #
# The current version of the core CIF dictionary is obtainable from          #
# ftp://ftp.iucr.org/pub/cif_core.dic.                                       #
#                                                                            #
# Software is freely available for graphical display of the structure(s)     #
# in this CIF. For information consult the CIF software page                 #
# http://www.iucr.org/resources/cif/software.                                #
#                                                                            #
# This file may be used for bona fide research purposes within the           #
# scientific community so long as proper attribution is given to the journal # 
# article from which it was obtained.                                        #
#                                                                            #
##############################################################################
data_global
_audit_creation_method     'WinGX routine CIF_UPDATE'
_audit_conform_dict_name     cif_core.dic
_audit_conform_dict_version     2.4
_journal_data_validation_number     ?
_journal_date_recd_electronic     2011-05-19
_journal_date_accepted     2011-05-27
_journal_name_full     'Acta Crystallographica, Section E'
_journal_year     2011
_journal_volume     67
_journal_issue      7
_journal_page_first     o1570
_journal_page_last     o1570
_journal_paper_category     QO
_journal_coeditor_code     TK2747
_publ_contact_author_name     'Sung Kwon Kang'
_publ_contact_author_address
;
Department of Chemistry
Chungnam National University
Daejeon 305-764
Republic of Korea
;
_publ_contact_author_email     skkang@cnu.ac.kr
_publ_contact_author_fax      8E307(4)
_publ_contact_author_phone      8E307(4)
_publ_section_title
;
2-(4-Acetamidobenzenesulfonamido)benzoic acid
;
loop_
    _publ_author_name
    _publ_author_address
    'Sharif, Shahzad'
;
Materials Chemistry Laboratory
Department of Chemistry
Government College University
Lahore 54000
Pakistan
;
    'Khan, Islam Ullah'
;
Materials Chemistry Laboratory
Department of Chemistry
Government College University
Lahore 54000
Pakistan
;
    'Mahmood, Tariq'
;
Glaxo Smith Kline
18 KM Feroze Pur Road
Lahore 54000
Pakistan
;
    'Kang, Sung Kwon'
; Department of Chemistry
  Chungnam National University
  Daejeon 305-764
  Republic of Korea
;
data_I
_audit_creation_method     'WinGX routine CIF_UPDATE'
_chemical_name_systematic
;
2-(4-Acetamidobenzenesulfonamido)benzoic acid
;
_chemical_formula_moiety     'C15 H14 N2 O5 S'
_chemical_formula_sum     'C15 H14 N2 O5 S'
_chemical_formula_iupac     'C15 H14 N2 O5 S'
_chemical_formula_weight     334.34
_symmetry_cell_setting     monoclinic
_symmetry_space_group_name_H-M     'P 21'
_symmetry_space_group_name_Hall     'P 2yb'
loop_
    _symmetry_equiv_pos_as_xyz
    'x, y, z'
    '-x, y+1/2, -z'
_cell_length_a     9.3721(19)
_cell_length_b     13.036(3)
_cell_length_c     13.132(3)
_cell_angle_alpha     90
_cell_angle_beta     109.47(3)
_cell_angle_gamma     90
_cell_volume     1512.7(5)
_cell_formula_units_Z     4
_cell_measurement_reflns_used     1295
_cell_measurement_theta_min     2.78
_cell_measurement_theta_max     18.72
_cell_measurement_temperature     296(2)
_exptl_crystal_description     block
_exptl_crystal_colour     violet
_exptl_crystal_size_max     0.25
_exptl_crystal_size_mid     0.12
_exptl_crystal_size_min     0.09
_exptl_crystal_density_diffrn     1.468
_exptl_crystal_density_method     'not measured'
_exptl_crystal_F_000     696
_exptl_absorpt_coefficient_mu     0.242
_exptl_absorpt_correction_type     multi-scan
_exptl_absorpt_process_details     '(SADABS; Bruker, 2007)'
_exptl_absorpt_correction_T_min     0.92
_exptl_absorpt_correction_T_max     0.931
_exptl_special_details
;
;
_diffrn_ambient_temperature     296(2)
_diffrn_radiation_type     MoK\a
_diffrn_radiation_wavelength     0.71073
_diffrn_radiation_monochromator     graphite
_diffrn_measurement_device_type     'Bruker APEXII CCD'
_diffrn_measurement_method     '\f and \w'
_diffrn_reflns_number     2926
_diffrn_reflns_theta_min     2.82
_diffrn_reflns_theta_max     25.5
_diffrn_reflns_theta_full     25.5
_diffrn_measured_fraction_theta_max     0.991
_diffrn_measured_fraction_theta_full     0.991
_diffrn_reflns_limit_h_min     -11
_diffrn_reflns_limit_h_max     10
_diffrn_reflns_limit_k_min     0
_diffrn_reflns_limit_k_max     15
_diffrn_reflns_limit_l_min     0
_diffrn_reflns_limit_l_max     15
_refine_special_details
;
Refinement of <i>F</i>^2^ against ALL reflections. The weighted <i>R</i>-factor
<i>wR</i> and goodness of fit <i>S</i> are based on <i>F</i>^2^, conventional
<i>R</i>-factors <i>R</i> are based on <i>F</i>, with <i>F</i> set to zero for
negative <i>F</i>^2^. The threshold expression of <i>F</i>^2^ >
2\s(<i>F</i>^2^) is used only for calculating <i>R</i>-factors(gt) <i>etc</i>.
and is not relevant to the choice of reflections for refinement.
<i>R</i>-factors based on <i>F</i>^2^ are statistically about twice as large
as those based on <i>F</i>, and <i>R</i>- factors based on ALL data will be
even larger.
;
_reflns_number_total     2926
_reflns_number_gt     1470
_reflns_threshold_expression     I>2\s(I)
_refine_ls_structure_factor_coef     Fsqd
_refine_ls_matrix_type     full
_refine_ls_R_factor_all     0.111
_refine_ls_R_factor_gt     0.0452
_refine_ls_wR_factor_ref     0.0922
_refine_ls_goodness_of_fit_ref     0.82
_refine_ls_restrained_S_all     0.82
_refine_ls_number_reflns     2926
_refine_ls_number_parameters     415
_refine_ls_number_restraints     1
_refine_ls_hydrogen_treatment     constr
_refine_ls_weighting_scheme     calc
_refine_ls_weighting_details
                 'calc w=1/[\s^2^(Fo^2^)+(0.0338P)^2^] where P=(Fo^2^+2Fc^2^)/3'
_atom_sites_solution_hydrogens     geom
_atom_sites_solution_primary     direct
_atom_sites_solution_secondary     difmap
_refine_ls_shift/su_max     0
_refine_ls_shift/su_mean     0
_refine_diff_density_max     0.261
_refine_diff_density_min     -0.236
_refine_ls_extinction_method     none
loop_
    _atom_type_symbol
    _atom_type_description
    _atom_type_scat_dispersion_real
    _atom_type_scat_dispersion_imag
    _atom_type_scat_source
    C C 0.0033 0.0016 'International Tables Vol C Tables 4.2.6.8 and 6.1.1.4'
    H H 0 0 'International Tables Vol C Tables 4.2.6.8 and 6.1.1.4'
    N N 0.0061 0.0033 'International Tables Vol C Tables 4.2.6.8 and 6.1.1.4'
    O O 0.0106 0.006 'International Tables Vol C Tables 4.2.6.8 and 6.1.1.4'
    S S 0.1246 0.1234 'International Tables Vol C Tables 4.2.6.8 and 6.1.1.4'
_computing_data_collection     'APEX2 (Bruker, 2007)'
_computing_cell_refinement     'SAINT (Bruker, 2007)'
_computing_data_reduction     'SAINT (Bruker, 2007)'
_computing_structure_solution     'SHELXS97 (Sheldrick, 2008)'
_computing_structure_refinement     'SHELXL97 (Sheldrick, 2008)'
_computing_molecular_graphics     'Ortep-3 for Windows (Farrugia, 1997)'
_computing_publication_material
                                   'WinGX publication routines (Farrugia, 1999)'
loop_
    _atom_site_type_symbol
    _atom_site_label
    _atom_site_fract_x
    _atom_site_fract_y
    _atom_site_fract_z
    _atom_site_U_iso_or_equiv
    _atom_site_adp_type
    _atom_site_calc_flag
    _atom_site_refinement_flags
    _atom_site_occupancy
    _atom_site_disorder_assembly
    _atom_site_disorder_group
    C C1 0.9116(7) 0.1951(5) 0.4462(5) 0.0489(17) Uani d . 1 . .
    C C2 0.8856(6) 0.1876(4) 0.3361(5) 0.0378(15) Uani d . 1 . .
    C C3 0.9664(8) 0.2491(5) 0.2895(6) 0.069(2) Uani d . 1 . .
    H H3 0.9489 0.2433 0.2157 0.082 Uiso calc R 1 . .
    C C4 1.0705(8) 0.3179(6) 0.3474(7) 0.068(2) Uani d . 1 . .
    H H4 1.124 0.3585 0.3143 0.081 Uiso calc R 1 . .
    C C5 1.0948(8) 0.3260(6) 0.4565(7) 0.078(2) Uani d . 1 . .
    H H5 1.1645 0.3736 0.4972 0.094 Uiso calc R 1 . .
    C C6 1.0181(8) 0.2652(6) 0.5064(6) 0.0547(18) Uani d . 1 . .
    H H6 1.0374 0.271 0.5804 0.066 Uiso calc R 1 . .
    C C7 0.8274(7) 0.1297(5) 0.4990(5) 0.0444(16) Uani d . 1 . .
    O O8 0.7297(6) 0.0692(4) 0.4533(4) 0.0761(16) Uani d . 1 . .
    O O9 0.8716(5) 0.1415(4) 0.6050(4) 0.0753(14) Uani d . 1 . .
    H H9 0.8211 0.1043 0.63 0.113 Uiso calc R 1 . .
    N N10 0.7746(6) 0.1191(4) 0.2728(4) 0.0556(15) Uani d . 1 . .
    H H10 0.7657 0.0613 0.3017 0.067 Uiso calc R 1 . .
    S S11 0.6629(2) 0.13965(13) 0.15141(13) 0.0496(5) Uani d . 1 . .
    O O12 0.5537(5) 0.0600(3) 0.1345(3) 0.0650(13) Uani d . 1 . .
    O O13 0.7415(4) 0.1479(3) 0.0766(3) 0.0601(12) Uani d . 1 . .
    C C14 0.5771(6) 0.2586(5) 0.1545(5) 0.0409(16) Uani d . 1 . .
    C C15 0.5660(7) 0.3302(5) 0.0747(5) 0.0505(18) Uani d . 1 . .
    H H15 0.6111 0.3183 0.0225 0.061 Uiso calc R 1 . .
    C C16 0.4882(7) 0.4181(5) 0.0734(5) 0.0523(19) Uani d . 1 . .
    H H16 0.48 0.4663 0.0196 0.063 Uiso calc R 1 . .
    C C17 0.4204(6) 0.4379(5) 0.1504(5) 0.0374(15) Uani d . 1 . .
    C C18 0.4315(7) 0.3678(5) 0.2282(5) 0.0485(18) Uani d . 1 . .
    H H18 0.3873 0.3809 0.2806 0.058 Uiso calc R 1 . .
    C C19 0.5082(7) 0.2768(5) 0.2307(5) 0.0479(17) Uani d . 1 . .
    H H19 0.5134 0.228 0.2834 0.057 Uiso calc R 1 . .
    N N20 0.3395(5) 0.5312(4) 0.1386(4) 0.0434(13) Uani d . 1 . .
    H H20 0.3362 0.5668 0.0827 0.052 Uiso calc R 1 . .
    C C21 0.2673(6) 0.5729(5) 0.2010(5) 0.0411(16) Uani d . 1 . .
    O O22 0.2672(5) 0.5316(3) 0.2864(3) 0.0580(13) Uani d . 1 . .
    C C23 0.1884(7) 0.6728(4) 0.1635(5) 0.059(2) Uani d . 1 . .
    H H23A 0.2015 0.6925 0.0967 0.088 Uiso calc R 1 . .
    H H23B 0.2307 0.7246 0.217 0.088 Uiso calc R 1 . .
    H H23C 0.0825 0.6653 0.1527 0.088 Uiso calc R 1 . .
    C C24 -0.0124(7) 0.9059(5) 0.1004(5) 0.0449(16) Uani d . 1 . .
    C C25 0.0910(7) 0.9800(5) 0.1592(5) 0.0437(17) Uani d . 1 . .
    C C26 0.1722(7) 1.0380(5) 0.1075(6) 0.061(2) Uani d . 1 . .
    H H26 0.2361 1.09 0.1449 0.074 Uiso calc R 1 . .
    C C27 0.1581(7) 1.0185(6) 0.0021(6) 0.064(2) Uani d . 1 . .
    H H27 0.2137 1.0569 -0.0312 0.077 Uiso calc R 1 . .
    C C28 0.0617(8) 0.9422(6) -0.0555(6) 0.071(2) Uani d . 1 . .
    H H28 0.0553 0.9272 -0.1261 0.085 Uiso calc R 1 . .
    C C29 -0.0240(7) 0.8892(5) -0.0065(6) 0.0510(18) Uani d . 1 . .
    H H29 -0.0924 0.8405 -0.0463 0.061 Uiso calc R 1 . .
    C C30 -0.1013(7) 0.8458(5) 0.1504(6) 0.0479(17) Uani d . 1 . .
    O O31 -0.1843(5) 0.7725(4) 0.0872(4) 0.0677(14) Uani d . 1 . .
    H H31 -0.2313 0.7413 0.12 0.101 Uiso calc R 1 . .
    O O32 -0.1066(5) 0.8583(4) 0.2407(4) 0.0691(15) Uani d . 1 . .
    N N33 0.1094(5) 0.9963(4) 0.2685(4) 0.0555(15) Uani d . 1 . .
    H H33 0.0295 0.9965 0.2869 0.067 Uiso calc R 1 . .
    S S34 0.2731(2) 1.01499(13) 0.36347(14) 0.0574(5) Uani d . 1 . .
    O O35 0.3439(5) 1.1036(3) 0.3377(4) 0.0690(14) Uani d . 1 . .
    O O36 0.2365(5) 1.0137(4) 0.4614(3) 0.0713(13) Uani d . 1 . .
    C C37 0.3874(7) 0.9084(5) 0.3622(5) 0.0471(17) Uani d . 1 . .
    C C38 0.4644(7) 0.9058(5) 0.2911(6) 0.059(2) Uani d . 1 . .
    H H38 0.4576 0.9616 0.2457 0.07 Uiso calc R 1 . .
    C C39 0.5520(7) 0.8235(6) 0.2842(6) 0.0584(19) Uani d . 1 . .
    H H39 0.6053 0.8234 0.2358 0.07 Uiso calc R 1 . .
    C C40 0.5584(7) 0.7408(5) 0.3516(5) 0.0498(18) Uani d . 1 . .
    C C41 0.4833(7) 0.7435(5) 0.4263(5) 0.0540(19) Uani d . 1 . .
    H H41 0.4912 0.6889 0.4733 0.065 Uiso calc R 1 . .
    C C42 0.3979(7) 0.8271(5) 0.4301(5) 0.0530(18) Uani d . 1 . .
    H H42 0.3462 0.8289 0.4794 0.064 Uiso calc R 1 . .
    N N43 0.6463(5) 0.6529(4) 0.3513(4) 0.0563(15) Uani d . 1 . .
    H H43 0.6701 0.6161 0.4089 0.068 Uiso calc R 1 . .
    C C44 0.6993(7) 0.6179(6) 0.2710(6) 0.0548(19) Uani d . 1 . .
    O O45 0.6655(5) 0.6604(4) 0.1829(4) 0.0682(14) Uani d . 1 . .
    C C46 0.7926(7) 0.5216(6) 0.2971(5) 0.071(2) Uani d . 1 . .
    H H46A 0.8045 0.5004 0.3695 0.106 Uiso calc R 1 . .
    H H46B 0.8903 0.5345 0.291 0.106 Uiso calc R 1 . .
    H H46C 0.7426 0.4684 0.2475 0.106 Uiso calc R 1 . .
loop_
    _atom_site_aniso_label
    _atom_site_aniso_U_11
    _atom_site_aniso_U_22
    _atom_site_aniso_U_33
    _atom_site_aniso_U_12
    _atom_site_aniso_U_13
    _atom_site_aniso_U_23
    C1 0.055(4) 0.049(5) 0.045(4) 0.016(4) 0.019(4) 0.011(4)
    C2 0.038(4) 0.027(4) 0.051(4) 0.014(3) 0.019(4) 0.012(4)
    C3 0.077(6) 0.060(5) 0.071(6) -0.005(4) 0.027(5) 0.003(4)
    C4 0.050(5) 0.063(6) 0.081(6) -0.001(4) 0.009(5) 0.017(5)
    C5 0.063(6) 0.059(6) 0.094(7) -0.003(4) 0.002(5) 0.006(5)
    C6 0.049(4) 0.051(5) 0.057(5) -0.004(4) 0.007(4) 0.004(4)
    C7 0.050(4) 0.048(4) 0.035(4) 0.010(4) 0.013(3) 0.004(4)
    O8 0.091(4) 0.081(4) 0.056(3) -0.030(3) 0.023(3) 0.005(3)
    O9 0.083(4) 0.088(4) 0.054(3) -0.007(3) 0.022(3) 0.003(3)
    N10 0.081(4) 0.034(3) 0.046(3) 0.006(3) 0.014(3) 0.008(3)
    S11 0.0681(12) 0.0425(11) 0.0387(10) -0.0015(10) 0.0186(9) -0.0069(9)
    O12 0.101(4) 0.038(3) 0.063(3) -0.023(3) 0.038(3) -0.013(2)
    O13 0.079(3) 0.056(3) 0.057(3) -0.001(3) 0.038(3) -0.010(3)
    C14 0.044(4) 0.036(4) 0.041(4) 0.002(3) 0.011(3) 0.001(3)
    C15 0.073(5) 0.053(5) 0.038(4) 0.003(4) 0.035(4) 0.007(4)
    C16 0.065(5) 0.054(5) 0.040(4) 0.011(4) 0.020(4) 0.015(3)
    C17 0.041(4) 0.033(4) 0.039(4) 0.001(3) 0.014(3) 0.002(3)
    C18 0.055(4) 0.052(5) 0.051(4) 0.010(3) 0.033(4) 0.018(4)
    C19 0.064(4) 0.052(5) 0.033(4) -0.004(4) 0.023(4) 0.013(4)
    N20 0.051(3) 0.048(4) 0.037(3) 0.004(3) 0.023(3) 0.012(3)
    C21 0.043(4) 0.042(4) 0.034(4) -0.011(3) 0.006(3) -0.005(3)
    O22 0.077(3) 0.058(3) 0.051(3) 0.004(3) 0.036(3) 0.001(3)
    C23 0.069(5) 0.052(5) 0.052(4) 0.014(4) 0.017(4) -0.008(4)
    C24 0.043(4) 0.048(4) 0.045(4) 0.004(3) 0.016(3) 0.011(4)
    C25 0.046(4) 0.048(5) 0.042(4) 0.013(3) 0.020(4) 0.009(3)
    C26 0.065(5) 0.061(5) 0.058(5) -0.001(4) 0.022(4) -0.004(4)
    C27 0.065(5) 0.064(6) 0.063(5) 0.008(4) 0.023(4) 0.026(5)
    C28 0.068(5) 0.089(7) 0.053(5) -0.002(5) 0.017(4) 0.008(5)
    C29 0.055(5) 0.056(5) 0.043(4) 0.007(4) 0.017(4) 0.004(4)
    C30 0.052(5) 0.046(5) 0.048(5) 0.013(4) 0.021(4) 0.010(4)
    O31 0.071(3) 0.070(3) 0.064(3) -0.015(3) 0.025(3) -0.010(3)
    O32 0.080(4) 0.076(4) 0.065(3) -0.010(3) 0.041(3) 0.000(3)
    N33 0.051(3) 0.070(4) 0.046(3) 0.009(3) 0.016(3) -0.011(3)
    S34 0.0712(13) 0.0507(13) 0.0499(11) -0.0118(10) 0.0194(10) -0.0137(10)
    O35 0.088(4) 0.042(3) 0.079(3) -0.022(3) 0.029(3) -0.008(3)
    O36 0.101(4) 0.064(3) 0.056(3) -0.014(3) 0.037(3) -0.017(3)
    C37 0.055(5) 0.047(5) 0.038(4) -0.011(3) 0.013(4) -0.002(4)
    C38 0.064(5) 0.052(5) 0.062(5) -0.010(4) 0.024(4) 0.024(4)
    C39 0.052(5) 0.067(5) 0.062(5) 0.007(4) 0.027(4) 0.026(4)
    C40 0.041(4) 0.065(5) 0.045(4) -0.001(4) 0.015(4) 0.008(4)
    C41 0.058(5) 0.065(6) 0.038(4) -0.002(4) 0.014(4) 0.010(4)
    C42 0.063(5) 0.059(5) 0.042(4) -0.004(4) 0.025(4) -0.012(4)
    N43 0.058(4) 0.062(4) 0.045(3) 0.003(3) 0.012(3) 0.019(3)
    C44 0.047(4) 0.066(6) 0.048(5) -0.021(4) 0.013(4) -0.005(4)
    O45 0.098(4) 0.065(4) 0.050(3) -0.020(3) 0.036(3) -0.006(3)
    C46 0.057(5) 0.084(6) 0.066(5) 0.004(5) 0.014(4) -0.015(5)
_geom_special_details
;
All s.u.'s (except the s.u. in the dihedral angle between two l.s. planes) are
estimated using the full covariance matrix. The cell s.u.'s are taken into
account individually in the estimation of s.u.'s in distances, angles and
torsion angles; correlations between s.u.'s in cell parameters are only used
when they are defined by crystal symmetry. An approximate (isotropic)
treatment of cell s.u.'s is used for estimating s.u.'s involving l.s. planes.
;
loop_
    _geom_bond_atom_site_label_1
    _geom_bond_atom_site_label_2
    _geom_bond_site_symmetry_2
    _geom_bond_distance
    _geom_bond_publ_flag
    C1 C2 . 1.387(8) ?
    C1 C6 . 1.389(9) ?
    C1 C7 . 1.482(8) ?
    C2 C3 . 1.379(8) ?
    C2 N10 . 1.412(7) ?
    C3 C4 . 1.356(9) ?
    C3 H3 . 0.93 ?
    C4 C5 . 1.378(9) ?
    C4 H4 . 0.93 ?
    C5 C6 . 1.374(9) ?
    C5 H5 . 0.93 ?
    C6 H6 . 0.93 ?
    C7 O8 . 1.206(7) ?
    C7 O9 . 1.322(7) ?
    O9 H9 . 0.82 ?
    N10 S11 . 1.611(5) ?
    N10 H10 . 0.86 ?
    S11 O13 . 1.415(4) ?
    S11 O12 . 1.423(4) ?
    S11 C14 . 1.754(6) ?
    C14 C19 . 1.380(7) ?
    C14 C15 . 1.382(8) ?
    C15 C16 . 1.355(8) ?
    C15 H15 . 0.93 ?
    C16 C17 . 1.386(7) ?
    C16 H16 . 0.93 ?
    C17 C18 . 1.348(8) ?
    C17 N20 . 1.414(7) ?
    C18 C19 . 1.382(8) ?
    C18 H18 . 0.93 ?
    C19 H19 . 0.93 ?
    N20 C21 . 1.340(7) ?
    N20 H20 . 0.86 ?
    C21 O22 . 1.244(6) ?
    C21 C23 . 1.497(8) ?
    C23 H23A . 0.96 ?
    C23 H23B . 0.96 ?
    C23 H23C . 0.96 ?
    C24 C29 . 1.389(8) ?
    C24 C25 . 1.403(8) ?
    C24 C30 . 1.450(8) ?
    C25 C26 . 1.399(8) ?
    C25 N33 . 1.402(7) ?
    C26 C27 . 1.370(8) ?
    C26 H26 . 0.93 ?
    C27 C28 . 1.386(9) ?
    C27 H27 . 0.93 ?
    C28 C29 . 1.372(9) ?
    C28 H28 . 0.93 ?
    C29 H29 . 0.93 ?
    C30 O32 . 1.215(7) ?
    C30 O31 . 1.332(8) ?
    O31 H31 . 0.82 ?
    N33 S34 . 1.641(5) ?
    N33 H33 . 0.86 ?
    S34 O35 . 1.429(4) ?
    S34 O36 . 1.438(4) ?
    S34 C37 . 1.758(7) ?
    C37 C38 . 1.358(8) ?
    C37 C42 . 1.366(8) ?
    C38 C39 . 1.371(9) ?
    C38 H38 . 0.93 ?
    C39 C40 . 1.383(8) ?
    C39 H39 . 0.93 ?
    C40 C41 . 1.385(8) ?
    C40 N43 . 1.412(7) ?
    C41 C42 . 1.363(8) ?
    C41 H41 . 0.93 ?
    C42 H42 . 0.93 ?
    N43 C44 . 1.385(8) ?
    N43 H43 . 0.86 ?
    C44 O45 . 1.224(7) ?
    C44 C46 . 1.503(9) ?
    C46 H46A . 0.96 ?
    C46 H46B . 0.96 ?
    C46 H46C . 0.96 ?
loop_
    _geom_angle_atom_site_label_1
    _geom_angle_atom_site_label_2
    _geom_angle_atom_site_label_3
    _geom_angle_site_symmetry_1
    _geom_angle_site_symmetry_3
    _geom_angle
    _geom_angle_publ_flag
    C2 C1 C6 . . 118.9(7) ?
    C2 C1 C7 . . 120.8(6) ?
    C6 C1 C7 . . 120.3(7) ?
    C3 C2 C1 . . 119.3(6) ?
    C3 C2 N10 . . 120.8(6) ?
    C1 C2 N10 . . 119.8(6) ?
    C4 C3 C2 . . 122.3(7) ?
    C4 C3 H3 . . 118.9 ?
    C2 C3 H3 . . 118.9 ?
    C3 C4 C5 . . 118.2(8) ?
    C3 C4 H4 . . 120.9 ?
    C5 C4 H4 . . 120.9 ?
    C6 C5 C4 . . 121.3(7) ?
    C6 C5 H5 . . 119.3 ?
    C4 C5 H5 . . 119.3 ?
    C5 C6 C1 . . 119.9(7) ?
    C5 C6 H6 . . 120.1 ?
    C1 C6 H6 . . 120.1 ?
    O8 C7 O9 . . 121.3(6) ?
    O8 C7 C1 . . 125.3(6) ?
    O9 C7 C1 . . 113.4(6) ?
    C7 O9 H9 . . 109.5 ?
    C2 N10 S11 . . 125.8(4) ?
    C2 N10 H10 . . 117.1 ?
    S11 N10 H10 . . 117.1 ?
    O13 S11 O12 . . 117.5(3) ?
    O13 S11 N10 . . 112.5(3) ?
    O12 S11 N10 . . 103.2(3) ?
    O13 S11 C14 . . 107.3(3) ?
    O12 S11 C14 . . 109.7(3) ?
    N10 S11 C14 . . 106.0(3) ?
    C19 C14 C15 . . 119.9(6) ?
    C19 C14 S11 . . 119.9(5) ?
    C15 C14 S11 . . 119.9(5) ?
    C16 C15 C14 . . 119.0(6) ?
    C16 C15 H15 . . 120.5 ?
    C14 C15 H15 . . 120.5 ?
    C15 C16 C17 . . 121.7(6) ?
    C15 C16 H16 . . 119.2 ?
    C17 C16 H16 . . 119.2 ?
    C18 C17 C16 . . 119.2(6) ?
    C18 C17 N20 . . 124.7(5) ?
    C16 C17 N20 . . 116.1(5) ?
    C17 C18 C19 . . 120.5(6) ?
    C17 C18 H18 . . 119.7 ?
    C19 C18 H18 . . 119.7 ?
    C14 C19 C18 . . 119.7(6) ?
    C14 C19 H19 . . 120.1 ?
    C18 C19 H19 . . 120.1 ?
    C21 N20 C17 . . 130.0(5) ?
    C21 N20 H20 . . 115 ?
    C17 N20 H20 . . 115 ?
    O22 C21 N20 . . 121.9(6) ?
    O22 C21 C23 . . 121.6(6) ?
    N20 C21 C23 . . 116.5(6) ?
    C21 C23 H23A . . 109.5 ?
    C21 C23 H23B . . 109.5 ?
    H23A C23 H23B . . 109.5 ?
    C21 C23 H23C . . 109.5 ?
    H23A C23 H23C . . 109.5 ?
    H23B C23 H23C . . 109.5 ?
    C29 C24 C25 . . 118.1(6) ?
    C29 C24 C30 . . 120.7(7) ?
    C25 C24 C30 . . 121.2(6) ?
    C26 C25 N33 . . 120.9(6) ?
    C26 C25 C24 . . 119.5(6) ?
    N33 C25 C24 . . 119.6(6) ?
    C27 C26 C25 . . 120.4(6) ?
    C27 C26 H26 . . 119.8 ?
    C25 C26 H26 . . 119.8 ?
    C26 C27 C28 . . 120.7(7) ?
    C26 C27 H27 . . 119.7 ?
    C28 C27 H27 . . 119.7 ?
    C29 C28 C27 . . 118.8(7) ?
    C29 C28 H28 . . 120.6 ?
    C27 C28 H28 . . 120.6 ?
    C28 C29 C24 . . 122.4(7) ?
    C28 C29 H29 . . 118.8 ?
    C24 C29 H29 . . 118.8 ?
    O32 C30 O31 . . 120.0(6) ?
    O32 C30 C24 . . 125.8(7) ?
    O31 C30 C24 . . 114.2(6) ?
    C30 O31 H31 . . 109.5 ?
    C25 N33 S34 . . 124.4(4) ?
    C25 N33 H33 . . 117.8 ?
    S34 N33 H33 . . 117.8 ?
    O35 S34 O36 . . 119.3(3) ?
    O35 S34 N33 . . 109.3(3) ?
    O36 S34 N33 . . 103.7(3) ?
    O35 S34 C37 . . 107.7(3) ?
    O36 S34 C37 . . 109.1(3) ?
    N33 S34 C37 . . 107.1(3) ?
    C38 C37 C42 . . 119.3(6) ?
    C38 C37 S34 . . 119.4(6) ?
    C42 C37 S34 . . 121.2(5) ?
    C37 C38 C39 . . 122.1(6) ?
    C37 C38 H38 . . 118.9 ?
    C39 C38 H38 . . 118.9 ?
    C38 C39 C40 . . 117.8(6) ?
    C38 C39 H39 . . 121.1 ?
    C40 C39 H39 . . 121.1 ?
    C39 C40 C41 . . 120.6(7) ?
    C39 C40 N43 . . 122.2(6) ?
    C41 C40 N43 . . 117.2(6) ?
    C42 C41 C40 . . 119.3(6) ?
    C42 C41 H41 . . 120.3 ?
    C40 C41 H41 . . 120.3 ?
    C41 C42 C37 . . 120.8(6) ?
    C41 C42 H42 . . 119.6 ?
    C37 C42 H42 . . 119.6 ?
    C44 N43 C40 . . 128.8(6) ?
    C44 N43 H43 . . 115.6 ?
    C40 N43 H43 . . 115.6 ?
    O45 C44 N43 . . 121.7(7) ?
    O45 C44 C46 . . 122.7(7) ?
    N43 C44 C46 . . 115.5(6) ?
    C44 C46 H46A . . 109.5 ?
    C44 C46 H46B . . 109.5 ?
    H46A C46 H46B . . 109.5 ?
    C44 C46 H46C . . 109.5 ?
    H46A C46 H46C . . 109.5 ?
    H46B C46 H46C . . 109.5 ?
loop_
    _geom_hbond_atom_site_label_D
    _geom_hbond_atom_site_label_H
    _geom_hbond_atom_site_label_A
    _geom_hbond_site_symmetry_A
    _geom_hbond_distance_DH
    _geom_hbond_distance_HA
    _geom_hbond_distance_DA
    _geom_hbond_angle_DHA
    O9 H9 O22 2_646 0.82 1.84 2.649(6) 168
    N10 H10 O8 . 0.86 2.13 2.624(7) 116
    N20 H20 O13 2_655 0.86 2.24 3.073(6) 164
    O31 H31 O45 1_455 0.82 1.81 2.623(6) 174
    N33 H33 O32 . 0.86 2.17 2.641(7) 114
    N43 H43 O36 2_646 0.86 2.11 2.958(7) 168
    C23 H23B Cg1 . 0.96 2.74 3.6110(15) 151
    C46 H46C Cg2 . 0.96 2.71 3.5821(13) 151
