# Supplementary material for: 2-(4-Acetamido­benzene­sulfonamido)­benzoic acid
Source: Acta Crystallogr Sect E Struct Rep Online. 2011 Jun 4;67(Pt 7):o1570. doi: 10.1107/S1600536811020307 (PMC3151891; doi:10.1107/S1600536811020307)
Supplement: Supplementary file 2 [file e-67-o1570-Isup2.hkl]

#
# h,k,l, Fc-squared, Fo-squared, sigma(Fo-squared) and status flag
#
data_I
_shelx_title ' C15H14N2O5S compound  in P2(1)'
_shelx_refln_list_code          4
_shelx_F_calc_maximum      183.05
_exptl_crystal_F_000       696.00
_reflns_d_resolution_high  0.8255
 
loop_
 _symmetry_equiv_pos_as_xyz
 'x, y, z'
 '-x, y+1/2, -z'
 
_cell_length_a     9.3721
_cell_length_b    13.0360
_cell_length_c    13.1324
_cell_angle_alpha  90.000
_cell_angle_beta  109.472
_cell_angle_gamma  90.000
 
_shelx_F_squared_multiplier     1.000
 
loop_
 _refln_index_h
 _refln_index_k
 _refln_index_l
 _refln_F_squared_calc
 _refln_F_squared_meas
 _refln_F_squared_sigma
 _refln_observed_status
   2   0   0      320.67      309.89     14.08 o
   3   0   0        2.81        9.89      9.74 o
   4   0   0        7.03       -5.69      9.89 o
   5   0   0      555.55      579.04     29.36 o
   6   0   0       72.90       57.21     21.12 o
   7   0   0       14.88       12.43     21.72 o
   8   0   0        0.23       17.97     27.86 o
   9   0   0       42.38        1.35     30.25 o
  10   0   0        1.01       20.07     34.00 o
   2   1   0      120.60      134.05      8.09 o
   3   1   0      340.15      350.63     13.18 o
   4   1   0      108.85      102.00     10.33 o
   5   1   0       71.76       50.18     11.98 o
   6   1   0       39.54       59.61     15.28 o
   7   1   0       41.79       17.22     17.07 o
   8   1   0        5.95       15.28     19.17 o
   9   1   0        9.16       16.33     22.02 o
  10   1   0       29.81        6.29     26.36 o
   0   2   0     4204.50     2130.43    252.37 o
   1   2   0      326.45      331.31     10.48 o
   2   2   0    33508.31    35311.62    109.19 o
   3   2   0     1101.30     1059.67     20.22 o
   4   2   0      529.76      527.66     18.27 o
   5   2   0      370.53      386.28     22.17 o
   6   2   0      611.25      587.28     30.85 o
   7   2   0       74.92       63.21     19.17 o
   8   2   0       33.29       26.21     20.22 o
   9   2   0       31.97       24.41     22.47 o
  10   2   0       32.00       30.25     25.61 o
   1   3   0    12970.05    13618.19     64.70 o
   2   3   0    17164.85    19162.94     95.41 o
   3   3   0      583.50      623.07     18.72 o
   4   3   0       39.96       39.39     10.78 o
   5   3   0      104.99      106.34     16.48 o
   6   3   0       92.81       92.11     18.12 o
   7   3   0       49.65       78.48     19.77 o
   8   3   0       46.16       51.97     21.72 o
   9   3   0        8.28       31.00     23.22 o
  10   3   0       14.37       -6.74     24.11 o
   0   4   0     1940.61     1986.49     34.90 o
   1   4   0      585.67      610.49     17.07 o
   2   4   0     1128.48     1257.68     24.56 o
   3   4   0     1182.37     1189.53     24.86 o
   4   4   0     1488.39     1463.02     33.85 o
   5   4   0       11.79       10.04     12.73 o
   6   4   0      342.21      356.77     27.11 o
   7   4   0       80.12       60.06     19.47 o
   8   4   0        2.87       -0.45     19.77 o
   9   4   0       49.43       53.92     24.41 o
  10   4   0        5.06        0.90     24.41 o
   1   5   0     1302.73     1270.11     24.11 o
   2   5   0      275.34      315.13     17.22 o
   3   5   0     1441.79     1466.62     32.80 o
   4   5   0     1039.40     1105.80     32.35 o
   5   5   0      411.54      389.42     26.06 o
   6   5   0       85.75       75.04     18.72 o
   7   5   0       26.20       33.40     18.27 o
   8   5   0       84.21      109.34     26.06 o
   9   5   0        9.05        6.44     22.77 o
  10   5   0        6.68      -16.33     24.41 o
   0   6   0     1403.11     1381.99     40.89 o
   1   6   0      819.37      903.61     25.31 o
   2   6   0     2320.53     2494.99     39.69 o
   3   6   0      205.20      183.78     18.42 o
   4   6   0     1302.06     1282.24     34.00 o
   5   6   0      438.68      445.74     28.76 o
   6   6   0      281.71      303.45     26.96 o
   7   6   0       89.18       97.65     23.66 o
   8   6   0       29.58       29.06     22.17 o
   9   6   0       23.70        8.39     22.92 o
   1   7   0      127.93      124.32     17.07 o
   2   7   0       52.99       50.62     13.78 o
   3   7   0      338.72      321.27     23.81 o
   4   7   0       90.81       98.70     16.48 o
   5   7   0      212.12      216.28     22.02 o
   6   7   0       32.15       27.71     16.18 o
   7   7   0       16.75       35.50     20.82 o
   8   7   0       27.09       38.19     23.07 o
   9   7   0        0.97        9.74     24.41 o
   0   8   0     3047.93     2972.33     64.70 o
   1   8   0      126.08      107.99     19.92 o
   2   8   0      946.94      947.49     38.79 o
   3   8   0      158.54      129.71     20.82 o
   4   8   0      188.37      165.80     21.87 o
   5   8   0       73.11       64.70     17.67 o
   6   8   0      462.17      460.42     34.30 o
   7   8   0       10.87        1.50     17.82 o
   8   8   0       16.82       23.96     21.42 o
   9   8   0        6.11       16.63     22.62 o
   1   9   0      497.72      552.68     35.95 o
   2   9   0      135.26      137.79     23.66 o
   3   9   0       14.78       19.47     17.52 o
   4   9   0       82.62       89.12     20.52 o
   5   9   0       96.17       75.94     18.27 o
   6   9   0      301.92      324.57     30.85 o
   7   9   0       99.81      100.50     23.81 o
   8   9   0       13.77      -14.38     20.07 o
   0  10   0      857.51      891.17     66.35 o
   1  10   0      202.17      221.97     28.16 o
   2  10   0      212.10      199.50     28.01 o
   3  10   0       43.60       51.07     22.77 o
   4  10   0       62.33       39.69     19.77 o
   5  10   0       11.58        7.19     18.27 o
   6  10   0        5.54       -4.49     18.12 o
   7  10   0        0.40        7.34     20.52 o
   8  10   0       29.21       22.62     22.62 o
   1  11   0      593.46      621.28     42.39 o
   2  11   0      256.90      277.99     35.65 o
   3  11   0      139.07      117.13     34.00 o
   4  11   0        7.23        6.29     21.27 o
   5  11   0       55.63       65.60     22.47 o
   6  11   0        4.16       -6.14     20.37 o
   7  11   0       11.13       -5.69     20.37 o
   0  12   0      120.21      123.42     58.86 o
   1  12   0       60.36       30.85     28.31 o
   2  12   0      130.78      138.99     35.50 o
   3  12   0       44.94       31.60     30.25 o
   4  12   0        5.32       34.60     26.81 o
   5  12   0        1.43      -10.63     19.77 o
   6  12   0       32.12       52.57     24.56 o
   1  13   0      130.98      124.91     37.14 o
   2  13   0        2.08        2.85     29.81 o
   3  13   0       92.73       68.60     35.35 o
   4  13   0       56.12       84.32     31.30 o
   5  13   0        2.40       15.13     23.52 o
   6  13   0        0.11      -22.02     22.02 o
   0  14   0       27.82       30.25     56.62 o
   1  14   0       22.91       42.99     40.89 o
   2  14   0      102.59      126.86     40.44 o
   3  14   0       16.33       22.47     33.85 o
   4  14   0       14.28       24.26     29.51 o
   1  15   0       69.22       50.92     47.93 o
   2  15   0       68.65       70.84     40.59 o
   3  15   0       32.39       19.92     31.15 o
 -10   0   1      106.68      152.47     43.29 o
  -9   0   1       21.41       20.07     29.96 o
  -8   0   1        3.16       22.17     26.81 o
  -7   0   1      248.64      235.75     32.20 o
  -6   0   1      101.79      103.95     22.92 o
  -5   0   1      458.33      482.43     28.31 o
  -4   0   1       25.89       19.92     10.78 o
  -3   0   1      375.12      364.56     18.27 o
  -2   0   1     1170.04     1078.55     20.07 o
   1   0   1       21.17       20.52      6.14 o
   2   0   1      179.90      146.93     13.48 o
   3   0   1      134.26      118.62     14.08 o
   4   0   1        6.44        3.15     10.78 o
   5   0   1       50.31       22.32     16.63 o
   6   0   1      447.45      403.20     42.39 o
   7   0   1      123.26      141.54     34.45 o
   8   0   1      281.72      288.92     45.23 o
   9   0   1        7.95       10.04     31.30 o
  10   0   1       34.08       17.22     35.80 o
 -10   1   1       16.23       10.78     24.26 o
  -9   1   1       65.16       72.94     24.26 o
  -8   1   1       37.92       49.58     20.52 o
  -7   1   1        1.66       -6.29     14.68 o
  -6   1   1       11.78       18.57     13.48 o
  -5   1   1       71.96       66.95     11.53 o
  -4   1   1      627.19      585.33     16.92 o
  -3   1   1      581.10      528.41     14.38 o
  -2   1   1     5034.73     5099.31     29.81 o
  -1   1   1     2370.38     1833.57    133.15 o
   1   1   1      193.91      196.66      8.39 o
   2   1   1     9295.17     9503.66     49.43 o
   3   1   1      257.70      236.35     13.33 o
   4   1   1      163.39      183.03     13.78 o
   5   1   1      388.35      426.57     27.26 o
   6   1   1       71.44       60.81     16.03 o
   7   1   1       35.55       49.43     20.07 o
   8   1   1       48.46       37.59     21.57 o
   9   1   1        0.31      -16.18     20.52 o
  10   1   1       10.98        3.89     24.86 o
 -10   2   1       21.09       24.41     24.41 o
  -9   2   1       20.48       32.20     22.62 o
  -8   2   1       12.27       22.62     19.92 o
  -7   2   1      183.69      203.10     22.02 o
  -6   2   1       52.34       54.22     14.98 o
  -5   2   1       16.84       32.65     11.08 o
  -4   2   1      151.52      155.62     11.53 o
  -3   2   1      235.86      225.41     11.53 o
  -2   2   1     5603.55     5146.04     39.84 o
  -1   2   1    15349.91    15249.26    248.48 o
   0   2   1     2131.11     1823.09     29.66 o
   1   2   1     3247.25     3265.14     28.31 o
   2   2   1    16084.40    16331.70    285.18 o
   3   2   1      861.65      822.88     27.56 o
   4   2   1      914.22      845.64     23.66 o
   5   2   1      141.22      121.92     17.67 o
   6   2   1      546.95      547.88     35.95 o
   7   2   1        1.80        2.70     14.23 o
   8   2   1       53.34       48.98     22.17 o
   9   2   1        5.06       -6.14     21.27 o
  10   2   1        0.17      -19.32     23.81 o
 -10   3   1       45.20       33.70     25.31 o
  -9   3   1       67.15       67.40     24.56 o
  -8   3   1      228.98      241.74     30.11 o
  -7   3   1        3.76        2.10     16.03 o
  -6   3   1      239.87      252.97     24.86 o
  -5   3   1      113.91      119.97     14.83 o
  -4   3   1      252.96      272.29     17.67 o
  -3   3   1      397.65      415.33     16.18 o
  -2   3   1     1243.28     1225.18     20.97 o
  -1   3   1      766.14      839.80     16.92 o
   0   3   1       48.52       36.70      6.59 o
   1   3   1     1220.70     1365.37     23.52 o
   2   3   1      124.13      150.68     13.03 o
   3   3   1      123.64      111.43     11.98 o
   4   3   1      146.95      156.97     15.58 o
   5   3   1      586.91      602.55     37.59 o
   6   3   1       47.53       36.55     14.08 o
   7   3   1      112.88       88.82     20.37 o
   8   3   1       14.17       28.61     21.12 o
   9   3   1       27.59       13.63     22.62 o
  10   3   1        2.02       20.22     25.46 o
 -10   4   1        1.65        2.55     23.66 o
  -9   4   1       45.80       42.69     23.37 o
  -8   4   1      125.99      150.38     26.36 o
  -7   4   1       77.59       91.81     20.82 o
  -6   4   1      104.47      107.39     18.87 o
  -5   4   1      115.20      119.22     16.92 o
  -4   4   1      305.49      330.71     19.77 o
  -3   4   1     5735.59     5946.75     49.13 o
  -2   4   1      104.51       87.92      9.59 o
  -1   4   1     3059.48     3047.67     33.85 o
   0   4   1     1273.66     1244.20     33.25 o
   1   4   1     3363.91     3570.39     37.59 o
   2   4   1      291.02      278.14     16.33 o
   3   4   1       31.84       28.46      8.99 o
   4   4   1     9218.41     9332.92     84.17 o
   5   4   1      346.67      326.66     25.76 o
   6   4   1      191.38      194.41     22.32 o
   7   4   1       25.78       36.70     18.72 o
   8   4   1        4.46       -0.75     19.92 o
   9   4   1       20.38       23.07     23.66 o
  10   4   1        0.33        3.30     28.16 o
 -10   5   1       19.99        9.89     24.41 o
  -9   5   1       23.78       29.96     23.22 o
  -8   5   1       36.29       59.31     22.17 o
  -7   5   1       92.24       77.14     19.92 o
  -6   5   1      178.26      160.26     21.27 o
  -5   5   1      179.61      181.23     19.77 o
  -4   5   1      158.68      186.02     17.82 o
  -3   5   1     2419.07     2618.55     40.29 o
  -2   5   1     1156.90     1154.18     25.16 o
  -1   5   1     1063.52     1105.21     21.57 o
   0   5   1      262.45      273.79     14.98 o
   1   5   1      309.52      298.21     15.88 o
   2   5   1      158.74      181.53     15.28 o
   3   5   1     1591.55     1584.04     40.29 o
   4   5   1       80.76       71.44     14.08 o
   5   5   1      200.35      200.25     20.82 o
   6   5   1      136.36      132.70     21.27 o
   7   5   1      243.04      229.46     26.36 o
   8   5   1        5.57       -1.50     20.22 o
   9   5   1        8.29        4.64     23.07 o
 -10   6   1       10.60       16.03     25.01 o
  -9   6   1       12.17       31.15     23.66 o
  -8   6   1       46.45       60.21     23.07 o
  -7   6   1      141.80      146.18     25.31 o
  -6   6   1      210.07      202.20     23.66 o
  -5   6   1      357.17      379.24     26.51 o
  -4   6   1       78.47       94.66     14.68 o
  -3   6   1     1196.33     1164.22     28.61 o
  -2   6   1      934.51      954.38     26.81 o
  -1   6   1     2351.63     2471.77     40.74 o
   0   6   1      196.28      177.94     14.68 o
   1   6   1      580.73      548.48     50.47 o
   2   6   1     2864.94     2879.92     46.43 o
   3   6   1      914.00      948.69     34.30 o
   4   6   1      156.08      161.76     17.37 o
   5   6   1      245.81      230.06     22.92 o
   6   6   1      195.74      165.95     23.22 o
   7   6   1       11.31       10.63     19.77 o
   8   6   1       83.07       78.93     24.86 o
   9   6   1       31.43       30.85     25.46 o
  -9   7   1        5.33       -1.20     22.47 o
  -8   7   1        2.28        9.74     20.52 o
  -7   7   1      140.83      133.60     25.01 o
  -6   7   1       40.27       76.24     18.57 o
  -5   7   1      109.94      121.62     18.42 o
  -4   7   1      861.19      910.20     30.85 o
  -3   7   1      349.29      382.98     24.56 o
  -2   7   1      454.88      472.25     25.46 o
  -1   7   1      894.56      935.06     27.41 o
   0   7   1      585.33      576.19     26.36 o
   1   7   1      224.65      237.85     21.42 o
   2   7   1        8.98        5.69      9.74 o
   3   7   1      364.24      341.34     25.76 o
   4   7   1      385.19      407.09     29.21 o
   5   7   1      593.24      610.49     32.80 o
   6   7   1       92.16       96.01     19.62 o
   7   7   1       24.32       32.65     21.27 o
   8   7   1       29.65       37.59     23.81 o
   9   7   1       17.26       -0.45     24.56 o
  -9   8   1       22.39        9.59     22.17 o
  -8   8   1        0.18        1.35     19.62 o
  -7   8   1      112.03      115.93     23.52 o
  -6   8   1      165.43      165.05     23.96 o
  -5   8   1      151.58      147.83     20.22 o
  -4   8   1      254.80      264.96     24.26 o
  -3   8   1      177.75      173.14     20.22 o
  -2   8   1      154.07      146.48     19.77 o
  -1   8   1        8.24        4.04     14.98 o
   0   8   1      353.54      383.28     28.31 o
   1   8   1      337.58      354.52     33.25 o
   2   8   1      143.55      146.63     20.97 o
   3   8   1       83.44       78.33     18.57 o
   4   8   1      129.99      122.07     22.32 o
   5   8   1       98.92      106.49     19.17 o
   6   8   1      371.19      353.17     31.75 o
   7   8   1        3.07       17.82     19.47 o
   8   8   1       42.65       43.29     23.07 o
  -9   9   1        1.71       10.18     23.22 o
  -8   9   1        6.28       20.67     20.82 o
  -7   9   1        4.56        6.59     18.57 o
  -6   9   1        3.25        6.44     17.22 o
  -5   9   1      277.25      264.06     28.61 o
  -4   9   1      505.04      552.23     33.85 o
  -3   9   1       62.77       65.00     19.62 o
  -2   9   1      745.79      708.45     37.44 o
  -1   9   1      267.38      253.42     27.11 o
   0   9   1      286.86      257.02     26.96 o
   1   9   1      690.91      721.33     50.62 o
   2   9   1      354.24      336.10     29.81 o
   3   9   1      344.14      343.29     31.75 o
   4   9   1       53.09       38.79     19.62 o
   5   9   1       43.71       28.16     16.48 o
   6   9   1        4.21       -7.19     17.37 o
   7   9   1       61.52       70.99     23.22 o
   8   9   1        3.08        7.04     21.87 o
  -8  10   1       17.54        0.90     21.12 o
  -7  10   1       13.31       14.53     20.07 o
  -6  10   1       31.40       13.93     19.77 o
  -5  10   1       21.11        1.05     17.22 o
  -4  10   1      201.54      280.53     32.35 o
  -3  10   1       49.64       38.64     22.02 o
  -2  10   1       36.90       26.96     20.37 o
  -1  10   1      643.72      584.73     40.44 o
   0  10   1      411.81      351.23     40.44 o
   1  10   1      103.08       85.67     20.22 o
   2  10   1      508.67      492.77     37.29 o
   3  10   1      181.23      176.14     30.70 o
   4  10   1       32.57        9.89     19.92 o
   5  10   1       44.49       55.12     20.52 o
   6  10   1      116.30      125.81     25.46 o
   7  10   1       17.13       22.32     21.87 o
   8  10   1       40.81       42.09     25.01 o
  -7  11   1       63.29       37.89     22.92 o
  -6  11   1        5.18       29.96     21.27 o
  -5  11   1       16.41       12.58     19.32 o
  -4  11   1       29.19       30.40     22.02 o
  -3  11   1      103.84      103.80     33.40 o
  -2  11   1      272.92      260.76     35.35 o
  -1  11   1       70.90       56.02     19.47 o
   0  11   1       65.32       42.99     17.07 o
   1  11   1       37.13       30.85     23.07 o
   2  11   1       57.50       74.59     26.51 o
   3  11   1       55.81       52.12     25.46 o
   4  11   1       19.31       47.18     29.21 o
   5  11   1       27.86       29.06     20.97 o
   6  11   1       31.60       35.95     21.87 o
   7  11   1       29.42       33.10     23.66 o
  -7  12   1       18.36       13.33     23.52 o
  -6  12   1        0.44        0.75     20.52 o
  -5  12   1        4.05       12.13     19.47 o
  -4  12   1       36.71        7.64     23.66 o
  -3  12   1      391.42      394.96     43.14 o
  -2  12   1      225.35      199.50     39.99 o
  -1  12   1      112.62      110.39     42.09 o
   0  12   1       83.38       46.73     29.96 o
   1  12   1       93.25       77.73     32.65 o
   2  12   1      495.27      503.55     55.42 o
   3  12   1       10.41        4.64     28.61 o
   4  12   1       66.25      110.09     37.14 o
   5  12   1       22.44       25.61     22.32 o
   6  12   1        2.21       20.67     22.62 o
  -6  13   1        6.58       33.10     24.41 o
  -5  13   1        9.17        8.54     22.32 o
  -4  13   1        0.89       -6.44     24.26 o
  -3  13   1       22.28       22.62     25.31 o
  -2  13   1        0.22        3.74     27.86 o
  -1  13   1      253.99      280.68     56.62 o
   0  13   1       81.09       77.88     42.24 o
   1  13   1       37.19       23.52     30.25 o
   2  13   1       85.02      108.44     36.85 o
   3  13   1       30.03       49.88     34.45 o
   4  13   1        9.29       22.62     32.65 o
   5  13   1       47.94       75.04     28.46 o
  -5  14   1       24.70       45.83     26.66 o
  -4  14   1       55.56       34.30     29.66 o
  -3  14   1        4.12        7.19     26.66 o
  -2  14   1       17.39       58.86     44.18 o
  -1  14   1      206.95      132.25     48.98 o
   0  14   1       29.26       53.17     40.29 o
   1  14   1       11.22        7.34     31.60 o
   2  14   1       10.44       38.94     35.35 o
   3  14   1        1.43      -20.22     30.70 o
   4  14   1       16.73       48.83     30.85 o
  -3  15   1        6.52        5.39     28.16 o
  -2  15   1       54.40       42.54     45.68 o
  -1  15   1        1.00       -8.54     38.04 o
   0  15   1       32.01       10.04     40.14 o
   1  15   1       83.39      112.93     51.52 o
   2  15   1        6.70      -14.08     34.15 o
   3  15   1       31.55       28.01     39.99 o
 -11   0   2        0.12       28.76     37.14 o
 -10   0   2        4.34        0.45     32.65 o
  -9   0   2      173.52      208.79     42.54 o
  -8   0   2        0.00       19.47     25.91 o
  -7   0   2       22.97       54.22     26.81 o
  -6   0   2      334.50      289.97     34.45 o
  -5   0   2      317.98      325.62     28.01 o
  -4   0   2       36.48       16.33     10.63 o
  -3   0   2      438.58      425.67     18.57 o
  -2   0   2     2310.99     2272.57     26.36 o
  -1   0   2      119.85      106.79     30.55 o
   1   0   2    13171.36    13690.98     75.79 o
   2   0   2      344.72      378.79     19.17 o
   3   0   2        2.61        5.24     10.78 o
   4   0   2      772.97      756.22     31.75 o
   5   0   2      447.83      456.52     40.74 o
   6   0   2       12.13       13.63     22.62 o
   7   0   2        2.38      -16.92     24.41 o
   8   0   2       21.81       -5.54     27.71 o
   9   0   2       15.88        6.14     31.15 o
  10   0   2        1.43       28.16     37.29 o
 -11   1   2       59.82       63.36     28.61 o
 -10   1   2       48.22       51.82     25.31 o
  -9   1   2       52.14       58.86     23.22 o
  -8   1   2       36.04       26.06     19.62 o
  -7   1   2        1.81        0.30     16.03 o
  -6   1   2      246.17      257.32     23.66 o
  -5   1   2       15.31       13.93     10.04 o
  -4   1   2        1.08        7.64      7.34 o
  -3   1   2      717.89      758.32     15.58 o
  -2   1   2      601.28      572.00     11.38 o
  -1   1   2     9555.54     9597.27     73.69 o
   0   1   2     1853.26     1824.14     21.57 o
   1   1   2    15753.72    16453.17    110.98 o
   2   1   2     2749.19     2745.42     31.30 o
   3   1   2      566.56      548.93     17.52 o
   4   1   2      649.42      623.07     21.27 o
   5   1   2      107.14      104.84     18.27 o
   6   1   2      284.53      307.04     28.01 o
   7   1   2      142.09      119.67     24.41 o
   8   1   2        0.50      -11.23     21.27 o
   9   1   2       58.49       83.58     26.96 o
  10   1   2        4.04       -3.44     25.16 o
 -11   2   2       53.26       64.40     29.06 o
 -10   2   2       25.75       15.58     23.37 o
  -9   2   2       61.96       91.96     25.01 o
  -8   2   2       66.53       55.42     21.27 o
  -7   2   2       11.98       28.16     17.52 o
  -6   2   2      285.18      297.76     23.07 o
  -5   2   2      285.41      279.18     17.82 o
  -4   2   2      304.65      309.14     15.43 o
  -3   2   2      782.27      725.07     15.58 o
  -2   2   2     4303.51     4717.83     27.71 o
  -1   2   2        0.12       13.48      4.79 o
   0   2   2      622.60      597.91     12.28 o
   1   2   2      382.63      339.54     13.18 o
   2   2   2      322.80      328.91     13.48 o
   3   2   2     2955.73     2868.23     34.90 o
   4   2   2      142.37      136.30     13.03 o
   5   2   2      409.11      392.12     24.86 o
   6   2   2      250.15      265.41     26.96 o
   7   2   2      122.15      128.06     24.41 o
   8   2   2       17.15        9.44     20.52 o
   9   2   2       11.07       10.33     23.37 o
  10   2   2       16.17       24.86     29.51 o
 -10   3   2       69.89       71.74     26.96 o
  -9   3   2       47.32       49.88     23.37 o
  -8   3   2      139.92      161.16     26.06 o
  -7   3   2       42.10       35.20     18.57 o
  -6   3   2       67.64       49.28     15.28 o
  -5   3   2      645.39      665.01     24.41 o
  -4   3   2      372.55      387.47     17.97 o
  -3   3   2      205.59      191.86     12.13 o
  -2   3   2     1364.86     1456.13     18.42 o
  -1   3   2      617.32      618.13     11.83 o
   0   3   2     2417.23     2297.43     24.26 o
   1   3   2       34.40       26.36      7.19 o
   2   3   2     1157.76     1089.18     22.47 o
   3   3   2     3622.99     3549.42     44.03 o
   4   3   2      438.24      430.91     21.72 o
   5   3   2      319.26      320.07     23.52 o
   6   3   2        2.33       11.68     15.73 o
   7   3   2       79.78       94.66     23.66 o
   8   3   2       51.77       49.88     23.37 o
   9   3   2        6.99       11.23     23.22 o
 -10   4   2       10.46       26.36     23.96 o
  -9   4   2       94.19       88.37     25.46 o
  -8   4   2      208.17      191.86     27.26 o
  -7   4   2       95.95      143.34     23.96 o
  -6   4   2      231.51      222.57     22.02 o
  -5   4   2      446.35      463.11     25.01 o
  -4   4   2      102.54      118.17     13.93 o
  -3   4   2     2328.95     2359.74     31.15 o
  -2   4   2      932.31      906.75     19.62 o
  -1   4   2      235.30      229.16     10.04 o
   0   4   2      235.21      254.17     11.08 o
   1   4   2     1010.56      954.08     19.62 o
   2   4   2      113.75      109.94     11.08 o
   3   4   2     1402.20     1341.10     28.46 o
   4   4   2     1033.59     1052.63     29.21 o
   5   4   2      647.94      654.98     29.96 o
   6   4   2        0.91       -8.09     15.58 o
   7   4   2       77.69       90.62     20.67 o
   8   4   2       53.39       45.83     23.37 o
   9   4   2       10.30        7.49     23.66 o
 -10   5   2       21.30       48.23     25.76 o
  -9   5   2       36.00       39.09     22.92 o
  -8   5   2      173.96      201.30     28.01 o
  -7   5   2      281.45      296.11     27.26 o
  -6   5   2        5.94       -0.60     14.53 o
  -5   5   2       28.13       15.73     13.18 o
  -4   5   2       17.31       18.87     10.78 o
  -3   5   2     2439.23     2520.30     63.36 o
  -2   5   2     3196.29     3432.59     37.44 o
  -1   5   2     1383.78     1458.08     22.32 o
   0   5   2      295.76      283.53     14.23 o
   1   5   2      989.11      991.82     21.87 o
   2   5   2     1463.61     1430.97     27.41 o
   3   5   2      693.22      689.27     23.81 o
   4   5   2      103.82       87.32     17.07 o
   5   5   2       63.92       59.01     16.78 o
   6   5   2      141.64      154.72     22.32 o
   7   5   2       10.46       14.53     17.52 o
   8   5   2        6.76       13.18     22.32 o
   9   5   2        0.15      -15.43     25.01 o
 -10   6   2        9.54       13.78     24.86 o
  -9   6   2       15.02       16.33     22.47 o
  -8   6   2       89.51       81.03     23.22 o
  -7   6   2       89.57      107.39     22.92 o
  -6   6   2      126.98      114.88     20.07 o
  -5   6   2      531.30      555.07     27.71 o
  -4   6   2      438.17      428.51     21.42 o
  -3   6   2      359.59      394.06     27.71 o
  -2   6   2       28.58       29.81     10.18 o
  -1   6   2     1701.90     1735.17     30.25 o
   0   6   2       74.51       80.43     11.83 o
   1   6   2      937.11      836.66     23.81 o
   2   6   2      151.35      144.39     14.83 o
   3   6   2      452.01      461.61     25.01 o
   4   6   2      374.91      354.22     24.86 o
   5   6   2      386.15      365.31     27.26 o
   6   6   2      229.09      229.46     25.31 o
   7   6   2      130.52      140.79     23.81 o
   8   6   2       32.99       63.06     24.86 o
   9   6   2       11.99        4.79     27.41 o
  -9   7   2        8.98       -7.64     21.42 o
  -8   7   2       31.86       24.26     20.67 o
  -7   7   2      157.53      162.06     25.76 o
  -6   7   2      236.23      247.28     23.96 o
  -5   7   2      918.92      941.05     32.80 o
  -4   7   2      133.48      120.87     16.48 o
  -3   7   2      212.01      190.37     20.22 o
  -2   7   2       51.01       66.05     12.88 o
  -1   7   2       35.81       36.85     11.23 o
   0   7   2      894.19      886.08     32.95 o
   1   7   2       18.95       16.33     12.43 o
   2   7   2       51.13       57.51     13.03 o
   3   7   2      201.98      229.91     22.17 o
   4   7   2      489.69      557.17     35.05 o
   5   7   2       37.45       23.37     15.73 o
   6   7   2        1.90       -2.40     15.28 o
   7   7   2       34.46       54.07     23.52 o
   8   7   2        2.95       23.37     23.37 o
   9   7   2       23.56       20.07     28.76 o
  -9   8   2       11.51        6.44     20.52 o
  -8   8   2        4.16        1.35     18.87 o
  -7   8   2       80.17      124.17     22.92 o
  -6   8   2      199.99      201.90     24.41 o
  -5   8   2      239.75      232.00     22.32 o
  -4   8   2       11.42       -6.29     11.68 o
  -3   8   2      113.10      102.00     17.97 o
  -2   8   2       84.20      102.15     18.27 o
  -1   8   2      597.13      557.47     30.70 o
   0   8   2      246.25      230.81     22.62 o
   1   8   2     2095.54     2168.47     50.47 o
   2   8   2       48.62       51.52     17.82 o
   3   8   2      470.05      529.16     32.65 o
   4   8   2      167.88      170.30     23.66 o
   5   8   2      196.10      205.04     22.77 o
   6   8   2       22.45       21.87     17.22 o
   7   8   2        2.49       10.78     19.47 o
   8   8   2       29.28       25.91     24.56 o
  -9   9   2       22.38       22.77     22.92 o
  -8   9   2        3.82       10.93     19.77 o
  -7   9   2       32.57       27.56     18.87 o
  -6   9   2        0.25       -4.04     16.92 o
  -5   9   2      120.20      112.33     20.82 o
  -4   9   2      211.93      206.54     25.31 o
  -3   9   2       98.75      113.38     19.02 o
  -2   9   2       22.31       43.14     20.67 o
  -1   9   2       60.61       70.99     18.87 o
   0   9   2      251.81      253.87     25.61 o
   1   9   2       27.78       14.23     18.57 o
   2   9   2       36.56       49.88     21.72 o
   3   9   2      302.18      300.75     28.01 o
   4   9   2        9.83        8.24     17.97 o
   5   9   2       20.91       16.03     16.48 o
   6   9   2       89.98      105.44     23.52 o
   7   9   2        9.27       25.01     21.57 o
   8   9   2       12.43       18.42     25.31 o
  -8  10   2       64.88       43.29     23.52 o
  -7  10   2       27.83       40.74     21.87 o
  -6  10   2       19.38        0.15     16.92 o
  -5  10   2       22.23       29.36     18.12 o
  -4  10   2      469.06      476.44     34.60 o
  -3  10   2      214.60      194.71     25.31 o
  -2  10   2       78.33       50.47     22.77 o
  -1  10   2      297.31      342.69     30.55 o
   0  10   2       13.75        8.09     19.47 o
   1  10   2      236.77      190.82     29.21 o
   2  10   2       85.18       67.25     25.31 o
   3  10   2      199.03      206.09     31.45 o
   4  10   2       46.40       51.82     20.52 o
   5  10   2       13.22       27.86     17.37 o
   6  10   2       29.41       31.90     21.57 o
   7  10   2       40.58       29.66     24.41 o
  -8  11   2       16.33       10.63     26.51 o
  -7  11   2        5.57       26.51     21.57 o
  -6  11   2       42.42       44.93     21.12 o
  -5  11   2       11.77       13.78     18.27 o
  -4  11   2      147.99      144.24     28.01 o
  -3  11   2       20.45        5.84     19.62 o
  -2  11   2       80.53       92.41     31.75 o
  -1  11   2      198.97      150.83     34.15 o
   0  11   2     1200.82     1164.82     52.42 o
   1  11   2      386.83      380.28     38.04 o
   2  11   2      128.64      122.52     27.56 o
   3  11   2       41.88       29.66     23.07 o
   4  11   2        8.38       -0.75     22.17 o
   5  11   2       33.33       54.37     21.87 o
   6  11   2       17.32       12.58     22.17 o
   7  11   2        6.32      -20.97     23.22 o
  -7  12   2        3.88       32.95     26.81 o
  -6  12   2       13.82       -0.45     20.07 o
  -5  12   2       35.18       45.38     20.97 o
  -4  12   2       23.41        6.89     23.81 o
  -3  12   2      119.11      137.35     30.40 o
  -2  12   2        2.81       17.82     33.40 o
  -1  12   2      105.10      137.20     33.70 o
   0  12   2       25.72       22.77     23.22 o
   1  12   2        4.59       13.63     22.92 o
   2  12   2       36.26       32.80     24.56 o
   3  12   2       82.14       80.13     35.20 o
   4  12   2       10.66       54.82     32.95 o
   5  12   2       17.42       25.31     27.26 o
   6  12   2        2.45        9.89     26.06 o
  -6  13   2        6.13        2.25     25.46 o
  -5  13   2        4.95       -1.65     21.27 o
  -4  13   2       55.67       94.81     31.45 o
  -3  13   2      140.63      117.43     30.85 o
  -2  13   2        3.77       26.06     27.56 o
  -1  13   2       47.64       63.51     40.44 o
   0  13   2      262.05      232.60     42.99 o
   1  13   2        0.26        1.95     28.76 o
   2  13   2      179.66      163.26     41.34 o
   3  13   2       16.99       26.36     33.40 o
   4  13   2        3.69       14.38     41.64 o
   5  13   2       36.93       13.48     32.35 o
  -5  14   2       45.81       74.29     32.50 o
  -4  14   2       39.82       23.37     27.86 o
  -3  14   2       40.41       44.93     28.01 o
  -2  14   2       75.86       57.51     32.50 o
  -1  14   2       39.25       83.88     44.78 o
   0  14   2        0.27       30.11     41.04 o
   1  14   2       32.51       37.44     35.50 o
   2  14   2       20.10       17.97     32.80 o
   3  14   2       61.45       47.78     45.98 o
   4  14   2       61.36      130.01     55.72 o
  -3  15   2        3.32       23.52     31.90 o
  -2  15   2        9.07       -4.49     29.06 o
  -1  15   2       74.24       89.42     48.38 o
   0  15   2        9.54       16.63     40.29 o
   1  15   2       29.25       15.73     41.94 o
   2  15   2       15.36        0.90     41.04 o
 -11   0   3       19.27       14.38     34.60 o
 -10   0   3       19.23       35.20     33.25 o
  -9   0   3       49.38       26.66     29.51 o
  -8   0   3       33.09       29.21     26.36 o
  -7   0   3       35.84       32.65     24.26 o
  -6   0   3       46.93       31.15     17.67 o
  -5   0   3      425.80      453.08     29.81 o
  -4   0   3      303.72      328.16     21.27 o
  -3   0   3       21.03       16.78      8.84 o
  -2   0   3      254.67      245.19     15.13 o
  -1   0   3      704.11      675.20     25.31 o
   1   0   3        1.61        2.85      9.14 o
   2   0   3       68.89       69.05     14.53 o
   3   0   3       14.95        0.00     11.08 o
   4   0   3      163.24      163.71     22.47 o
   5   0   3       29.20       53.17     23.07 o
   6   0   3       60.31       32.05     25.91 o
   7   0   3       15.94       17.37     27.56 o
   8   0   3       25.39       14.53     30.25 o
   9   0   3       16.81       21.72     42.69 o
 -11   1   3       93.73      117.58     30.40 o
 -10   1   3        4.18        7.64     21.72 o
  -9   1   3       65.25       66.80     22.62 o
  -8   1   3        0.24       -4.94     17.22 o
  -7   1   3      132.19      110.98     20.82 o
  -6   1   3      404.50      348.08     23.37 o
  -5   1   3      840.28      827.52     25.31 o
  -4   1   3     1103.09     1192.38     22.92 o
  -3   1   3      650.36      621.87     14.53 o
  -2   1   3     1012.72      997.82     14.98 o
  -1   1   3     9267.02     9067.96     56.17 o
   0   1   3     1121.53     1207.20     31.30 o
   1   1   3     3441.59     3440.38     38.19 o
   2   1   3     9640.13    10070.42     65.45 o
   3   1   3      757.30      816.44     23.37 o
   4   1   3      735.06      768.51     25.76 o
   5   1   3      332.17      279.03     24.86 o
   6   1   3      136.62      132.10     22.32 o
   7   1   3      236.58      203.40     27.41 o
   8   1   3       38.10        3.30     20.97 o
   9   1   3       14.33        9.74     25.46 o
 -11   2   3        6.24       -6.74     23.81 o
 -10   2   3       71.96       66.50     25.31 o
  -9   2   3      111.20      113.83     25.31 o
  -8   2   3      127.97      104.54     23.07 o
  -7   2   3      337.80      321.12     27.86 o
  -6   2   3      377.00      370.85     24.41 o
  -5   2   3      168.21      195.61     16.03 o
  -4   2   3      708.31      655.57     20.52 o
  -3   2   3      940.80      879.34     17.07 o
  -2   2   3      846.86      821.08     16.63 o
  -1   2   3     1273.08     1114.19     49.88 o
   0   2   3     1612.27     1668.07     20.97 o
   1   2   3      653.30      665.16     18.57 o
   2   2   3      336.08      320.07     15.88 o
   3   2   3      609.16      605.85     21.42 o
   4   2   3      295.11      304.05     20.07 o
   5   2   3       34.43       30.11     15.88 o
   6   2   3      163.52      166.85     24.41 o
   7   2   3        6.59       -2.10     18.72 o
   8   2   3       13.41       29.81     22.47 o
   9   2   3        9.58       34.30     27.41 o
 -11   3   3        1.47      -19.17     23.66 o
 -10   3   3        9.19       -0.75     22.17 o
  -9   3   3      197.65      224.37     29.66 o
  -8   3   3       78.96       62.16     21.27 o
  -7   3   3      178.46      192.76     24.41 o
  -6   3   3        1.28       12.28     12.88 o
  -5   3   3      268.19      265.70     19.17 o
  -4   3   3      272.46      265.85     15.88 o
  -3   3   3      379.85      399.76     14.68 o
  -2   3   3      278.45      265.70     12.73 o
  -1   3   3     2286.43     2310.76     23.52 o
   0   3   3     5184.62     5463.42     45.98 o
   1   3   3       62.09       57.07      8.69 o
   2   3   3      146.86      149.33     13.48 o
   3   3   3     1472.12     1491.03     31.30 o
   4   3   3     1911.26     1987.54     39.24 o
   5   3   3      584.06      562.26     32.95 o
   6   3   3      180.54      184.38     25.31 o
   7   3   3       21.78        7.19     19.47 o
   8   3   3       56.57       70.25     24.56 o
   9   3   3        0.49       17.67     27.41 o
 -10   4   3       14.53       20.82     23.66 o
  -9   4   3       14.89       16.92     20.82 o
  -8   4   3      170.42      149.48     24.86 o
  -7   4   3      171.59      174.19     26.51 o
  -6   4   3       77.34       85.97     18.57 o
  -5   4   3        9.60       20.37     12.88 o
  -4   4   3      172.61      162.21     15.28 o
  -3   4   3      884.68      841.15     20.67 o
  -2   4   3     4178.65     4235.85     39.09 o
  -1   4   3      192.86      200.85     11.53 o
   0   4   3      180.69      165.95     10.78 o
   1   4   3       74.97       59.91      9.74 o
   2   4   3      597.85      581.73     20.82 o
   3   4   3      171.93      161.16     15.73 o
   4   4   3       80.01       83.43     17.37 o
   5   4   3      322.16      330.71     28.31 o
   6   4   3        5.65        7.64     19.32 o
   7   4   3        7.78       12.28     19.92 o
   8   4   3       16.19       17.07     24.41 o
   9   4   3       16.06       16.78     28.01 o
 -10   5   3        0.27       -9.29     21.72 o
  -9   5   3       33.57       24.56     21.87 o
  -8   5   3       14.00       16.78     19.47 o
  -7   5   3      405.38      397.36     32.05 o
  -6   5   3       59.00       53.92     17.22 o
  -5   5   3       56.91       50.92     14.98 o
  -4   5   3      350.75      354.52     19.62 o
  -3   5   3      125.35      107.39     11.53 o
  -2   5   3     2109.34     2083.10     29.96 o
  -1   5   3      284.54      270.80     13.03 o
   0   5   3      165.66      181.38     13.03 o
   1   5   3       59.39       47.63     11.08 o
   2   5   3       45.47       34.00     10.93 o
   3   5   3      723.66      740.05     23.81 o
   4   5   3       89.55       76.09     15.43 o
   5   5   3      294.30      274.84     23.96 o
   6   5   3      426.35      402.30     34.00 o
   7   5   3       52.57       60.51     23.37 o
   8   5   3       17.46       34.45     25.61 o
   9   5   3       16.56       12.28     28.16 o
 -10   6   3        2.35        7.19     23.22 o
  -9   6   3       38.08       15.43     21.27 o
  -8   6   3       38.25       41.49     21.12 o
  -7   6   3      324.28      284.73     29.06 o
  -6   6   3      308.35      317.38     27.71 o
  -5   6   3      115.40      101.55     16.48 o
  -4   6   3      326.38      309.44     19.77 o
  -3   6   3      197.79      216.28     18.57 o
  -2   6   3       29.48       35.35      9.59 o
  -1   6   3      346.95      320.82     16.03 o
   0   6   3      210.24      210.89     14.98 o
   1   6   3      169.64      179.43     13.63 o
   2   6   3      147.52      152.17     14.23 o
   3   6   3       86.97       88.22     14.53 o
   4   6   3      227.73      198.90     20.07 o
   5   6   3       92.31       77.29     18.57 o
   6   6   3       44.80       32.95     17.82 o
   7   6   3       89.88      101.85     25.76 o
   8   6   3        2.22        8.84     25.61 o
 -10   7   3       13.42       18.57     25.16 o
  -9   7   3        0.15       10.48     22.17 o
  -8   7   3        0.49        2.85     19.17 o
  -7   7   3       16.93       30.85     17.82 o
  -6   7   3      157.86      166.55     20.52 o
  -5   7   3      344.62      360.66     25.01 o
  -4   7   3      213.42      239.94     19.62 o
  -3   7   3      293.14      311.24     22.62 o
  -2   7   3      130.84      128.66     12.58 o
  -1   7   3      958.05      964.42     25.31 o
   0   7   3     1653.44     1516.79     33.70 o
   1   7   3      127.23      122.97     14.53 o
   2   7   3      101.64      102.45     14.83 o
   3   7   3      197.40      195.76     20.82 o
   4   7   3      361.78      395.26     26.81 o
   5   7   3      266.06      251.78     23.37 o
   6   7   3        3.01        4.19     16.18 o
   7   7   3       16.23       12.28     24.11 o
   8   7   3       26.01       43.88     28.16 o
  -9   8   3       41.73       30.55     21.87 o
  -8   8   3       37.77       36.85     20.07 o
  -7   8   3       45.80       23.81     17.52 o
  -6   8   3      371.20      436.00     29.96 o
  -5   8   3      175.21      173.29     20.67 o
  -4   8   3      403.55      362.91     24.26 o
  -3   8   3      210.03      233.95     22.02 o
  -2   8   3        6.66        1.35     11.68 o
  -1   8   3      112.63      117.28     16.63 o
   0   8   3       83.53       95.56     16.33 o
   1   8   3      351.93      367.40     24.56 o
   2   8   3      116.17      106.34     19.17 o
   3   8   3      186.01      174.34     21.72 o
   4   8   3       68.56       74.59     19.47 o
   5   8   3       45.63       53.32     17.97 o
   6   8   3       89.47       86.42     19.77 o
   7   8   3       39.32       26.66     23.22 o
   8   8   3       15.18       29.81     28.16 o
  -9   9   3        5.64        1.20     20.22 o
  -8   9   3       54.90       90.02     25.01 o
  -7   9   3        8.35       21.27     18.57 o
  -6   9   3       19.08      -11.38     16.18 o
  -5   9   3      228.48      245.63     23.66 o
  -4   9   3       21.50       15.28     13.93 o
  -3   9   3       69.17       60.66     17.52 o
  -2   9   3       72.45       98.25     17.52 o
  -1   9   3       91.42      108.44     17.37 o
   0   9   3       36.02       53.47     17.67 o
   1   9   3      395.30      416.38     29.96 o
   2   9   3      885.09      857.32     40.29 o
   3   9   3      184.18      154.27     23.81 o
   4   9   3       53.64       45.53     19.17 o
   5   9   3       34.02       25.91     17.52 o
   6   9   3        5.58       -3.89     17.52 o
   7   9   3       21.73       19.17     23.96 o
  -8  10   3        1.40        5.09     20.67 o
  -7  10   3        8.38      -14.23     18.42 o
  -6  10   3       83.78      102.30     22.47 o
  -5  10   3        6.14       11.23     15.28 o
  -4  10   3      143.47      171.05     24.11 o
  -3  10   3       51.34       70.55     20.97 o
  -2  10   3      237.83      305.84     27.26 o
  -1  10   3      178.42      157.57     20.52 o
   0  10   3     1029.41     1002.61     41.04 o
   1  10   3      618.60      579.34     39.54 o
   2  10   3      111.27       85.97     23.22 o
   3  10   3      251.44      225.86     27.41 o
   4  10   3      238.16      208.34     26.36 o
   5  10   3       63.24       60.66     20.97 o
   6  10   3       36.85       45.08     22.32 o
   7  10   3       17.28        6.59     26.06 o
  -8  11   3        0.17        6.89     25.31 o
  -7  11   3       18.96       55.72     22.47 o
  -6  11   3        1.94        9.74     18.57 o
  -5  11   3       11.09       20.67     17.82 o
  -4  11   3       98.78       86.72     24.11 o
  -3  11   3      204.47      190.67     23.66 o
  -2  11   3       74.96       84.17     20.82 o
  -1  11   3      118.74      130.76     20.97 o
   0  11   3       33.07       26.66     22.02 o
   1  11   3      116.76      122.37     26.51 o
   2  11   3        6.73       -1.80     19.92 o
   3  11   3        1.21       23.37     21.57 o
   4  11   3       65.82       84.62     26.36 o
   5  11   3       25.26       19.17     19.47 o
   6  11   3        7.89        4.04     23.22 o
  -7  12   3        1.29       -8.39     23.66 o
  -6  12   3       17.02       -0.60     23.22 o
  -5  12   3       34.83       41.49     20.22 o
  -4  12   3        6.10       16.48     23.37 o
  -3  12   3       16.44       19.62     19.62 o
  -2  12   3      394.50      428.96     38.19 o
  -1  12   3       83.77       66.35     21.27 o
   0  12   3       82.69       91.21     26.51 o
   1  12   3       96.23      102.60     26.36 o
   2  12   3       90.23       71.29     24.56 o
   3  12   3      123.86      147.38     33.10 o
   4  12   3       33.53       16.78     27.26 o
   5  12   3      105.39      122.37     42.54 o
  -6  13   3        7.86       33.85     26.21 o
  -5  13   3       44.38       62.91     29.36 o
  -4  13   3       39.68       44.18     26.66 o
  -3  13   3       24.89       20.82     26.81 o
  -2  13   3       80.22       75.34     30.11 o
  -1  13   3       60.27       47.18     23.07 o
   0  13   3        6.75       36.55     24.26 o
   1  13   3       11.92       14.23     22.92 o
   2  13   3       11.52        7.04     26.21 o
   3  13   3       58.64       57.36     28.91 o
   4  13   3       40.51       20.22     27.86 o
   5  13   3       19.51       37.29     35.05 o
  -5  14   3        5.48       -0.90     25.91 o
  -4  14   3        3.35        5.69     24.86 o
  -3  14   3       18.59       21.57     27.71 o
  -2  14   3        1.86        2.70     26.51 o
  -1  14   3       26.73       45.38     28.91 o
   0  14   3      173.84      187.07     36.25 o
   1  14   3       47.51      106.04     46.43 o
   2  14   3        2.80      -16.03     36.99 o
   3  14   3       12.08       26.06     41.94 o
  -3  15   3       12.92        3.59     30.55 o
  -2  15   3       46.95        9.59     29.21 o
  -1  15   3       87.34      102.15     33.70 o
   0  15   3       13.62       16.63     28.01 o
   1  15   3        8.85        5.69     42.39 o
 -11   0   4        9.49        2.10     34.15 o
 -10   0   4        0.01        4.94     30.25 o
  -9   0   4        0.55      -19.32     24.11 o
  -8   0   4        0.02      -16.33     23.52 o
  -7   0   4       45.15       31.45     22.92 o
  -6   0   4      202.16      242.49     26.81 o
  -5   0   4      524.71      558.82     30.11 o
  -4   0   4     6671.33     6351.90     75.64 o
  -3   0   4     1286.57     1332.42     37.29 o
  -2   0   4      166.30      128.66     16.48 o
  -1   0   4      737.64      748.14     24.56 o
   0   0   4     1774.56     1777.11     38.64 o
   1   0   4     3265.40     2959.00    473.89 o
   2   0   4     1413.89     1360.13     40.74 o
   3   0   4      474.07      476.29     26.21 o
   4   0   4        4.26        1.20     14.68 o
   5   0   4      211.96      213.73     33.25 o
   6   0   4       13.97        4.04     24.41 o
   7   0   4        0.14       16.18     27.86 o
   8   0   4       13.29        7.34     37.89 o
   9   0   4        8.48       -9.14     42.09 o
 -11   1   4       12.39       12.88     24.71 o
 -10   1   4      105.41       81.48     24.86 o
  -9   1   4       17.00       20.22     20.07 o
  -8   1   4      255.75      247.13     27.56 o
  -7   1   4        0.71        1.35     14.98 o
  -6   1   4      112.27      107.84     15.88 o
  -5   1   4      474.18      475.09     20.82 o
  -4   1   4        3.81        0.90      8.09 o
  -3   1   4     1287.71     1212.30     21.27 o
  -2   1   4       94.40       95.26      9.59 o
  -1   1   4       75.05       55.87     11.08 o
   0   1   4      534.56      560.47     26.51 o
   1   1   4      658.53      640.15     20.37 o
   2   1   4       57.80       86.12     11.53 o
   3   1   4      491.41      490.22     20.82 o
   4   1   4       84.87      100.95     14.68 o
   5   1   4      103.32       78.03     18.72 o
   6   1   4       23.61       18.42     18.42 o
   7   1   4      160.59      191.12     27.86 o
   8   1   4       43.21       54.37     29.81 o
   9   1   4        8.58       19.92     30.70 o
 -11   2   4       21.67       30.25     25.31 o
 -10   2   4       98.89       82.83     25.76 o
  -9   2   4      285.96      247.13     29.36 o
  -8   2   4       11.19        1.65     17.97 o
  -7   2   4      154.21      151.13     21.87 o
  -6   2   4      384.38      411.14     24.26 o
  -5   2   4      115.32      140.94     14.08 o
  -4   2   4     2061.04     1996.68     28.91 o
  -3   2   4      922.36      926.22     18.27 o
  -2   2   4     3942.02     3993.96     45.83 o
  -1   2   4     1569.16     1538.66     21.57 o
   0   2   4     1983.38     1999.97     29.21 o
   1   2   4       79.66       85.97     11.38 o
   2   2   4      587.34      543.24     18.27 o
   3   2   4      704.28      737.35     23.66 o
   4   2   4       22.06        7.64     11.38 o
   5   2   4      174.21      184.23     22.92 o
   6   2   4      127.27      111.43     22.62 o
   7   2   4       14.90       16.78     20.82 o
   8   2   4       15.77        6.14     27.41 o
   9   2   4        7.48       -1.95     34.15 o
 -11   3   4        2.32       11.98     24.41 o
 -10   3   4       32.58       29.81     23.07 o
  -9   3   4        3.62       -5.24     18.87 o
  -8   3   4       12.73       34.45     19.32 o
  -7   3   4      104.89       92.11     19.92 o
  -6   3   4       24.67       34.75     13.78 o
  -5   3   4       18.35       17.07     10.78 o
  -4   3   4      138.57      139.29     11.38 o
  -3   3   4     1575.14     1485.49     28.46 o
  -2   3   4      992.68     1012.94     21.42 o
  -1   3   4       30.15       21.72      5.54 o
   0   3   4      652.04      727.92     20.22 o
   1   3   4      450.33      406.79     16.92 o
   2   3   4      264.04      285.48     17.22 o
   3   3   4     1649.71     1746.85     35.95 o
   4   3   4     1037.84     1003.81     32.95 o
   5   3   4       85.69       80.28     19.32 o
   6   3   4       85.57       53.47     20.82 o
   7   3   4        6.62       10.04     21.57 o
   8   3   4       20.09       28.46     28.61 o
   9   3   4        5.47       -9.44     34.60 o
 -10   4   4        5.59       -7.04     21.72 o
  -9   4   4       19.02       -1.35     19.32 o
  -8   4   4      619.74      554.48     37.44 o
  -7   4   4      628.81      625.77     31.75 o
  -6   4   4       59.49       85.97     15.73 o
  -5   4   4      194.11      170.15     17.82 o
  -4   4   4      525.63      589.52     20.07 o
  -3   4   4       90.21       92.11     14.98 o
  -2   4   4      457.26      437.35     17.37 o
  -1   4   4       30.88       26.81      6.29 o
   0   4   4      493.77      530.66     14.53 o
   1   4   4      199.98      205.79     14.23 o
   2   4   4      336.66      367.85     19.02 o
   3   4   4      357.20      353.32     22.47 o
   4   4   4       97.81      110.09     19.17 o
   5   4   4       77.16       61.86     19.32 o
   6   4   4      165.90      168.05     26.06 o
   7   4   4        6.17        7.79     22.32 o
   8   4   4        0.63       16.78     28.31 o
   9   4   4        9.42       34.45     38.79 o
 -10   5   4        1.08       13.33     22.32 o
  -9   5   4        3.95       -3.74     19.77 o
  -8   5   4       28.78       15.28     18.87 o
  -7   5   4      114.71      116.53     22.32 o
  -6   5   4        8.09        1.35     14.23 o
  -5   5   4       26.49       50.92     13.93 o
  -4   5   4       47.85       41.04     10.48 o
  -3   5   4      329.24      367.10     19.47 o
  -2   5   4      915.00      854.63     28.16 o
  -1   5   4      966.15     1015.19     26.36 o
   0   5   4      613.88      621.43     18.57 o
   1   5   4      511.52      489.32     20.52 o
   2   5   4      443.74      422.67     21.72 o
   3   5   4      257.19      287.12     23.22 o
   4   5   4       79.76       77.29     18.42 o
   5   5   4      392.03      370.10     31.45 o
   6   5   4      469.94      496.51     37.59 o
   7   5   4       23.23       28.61     23.96 o
   8   5   4        8.82        4.19     29.21 o
 -10   6   4       42.05       16.63     23.66 o
  -9   6   4       14.32       15.58     20.82 o
  -8   6   4       16.88       13.63     18.27 o
  -7   6   4      137.52      119.07     22.32 o
  -6   6   4       36.65       44.03     15.28 o
  -5   6   4      208.44      197.41     18.42 o
  -4   6   4      387.22      381.03     19.32 o
  -3   6   4      807.02      829.47     24.86 o
  -2   6   4     1064.50     1074.35     26.66 o
  -1   6   4      649.30      638.50     25.01 o
   0   6   4       96.18       76.84     12.13 o
   1   6   4       31.76       44.33     11.83 o
   2   6   4      252.82      278.44     20.82 o
   3   6   4      206.11      217.48     22.32 o
   4   6   4      440.79      396.16     31.00 o
   5   6   4      205.32      199.65     30.11 o
   6   6   4       12.95       20.82     22.47 o
   7   6   4        5.29        6.59     23.81 o
   8   6   4       18.79        2.70     33.55 o
 -10   7   4       14.12       -2.55     22.77 o
  -9   7   4       33.66       17.37     21.12 o
  -8   7   4       36.74       39.24     19.17 o
  -7   7   4       14.92       21.12     16.03 o
  -6   7   4       88.06      117.28     18.87 o
  -5   7   4      122.11      109.49     16.63 o
  -4   7   4       15.53       22.17     11.38 o
  -3   7   4       16.88       18.57     11.68 o
  -2   7   4        8.43        5.24     10.93 o
  -1   7   4       46.73       49.88     13.93 o
   0   7   4      141.71      133.00     18.27 o
   1   7   4       72.70       98.55     16.48 o
   2   7   4       46.48       48.83     15.58 o
   3   7   4       33.25       28.16     16.18 o
   4   7   4      464.52      452.03     33.85 o
   5   7   4      177.97      168.05     26.66 o
   6   7   4        1.86       -9.14     19.32 o
   7   7   4       59.80       54.52     27.26 o
   8   7   4       63.89       80.13     41.34 o
  -9   8   4        0.23       -9.29     19.17 o
  -8   8   4        1.91        7.64     18.87 o
  -7   8   4        0.04       29.06     18.12 o
  -6   8   4       76.17       83.88     17.97 o
  -5   8   4       72.84       68.15     15.58 o
  -4   8   4       47.14       45.98     13.33 o
  -3   8   4       53.40       43.14     12.28 o
  -2   8   4       30.31       28.01     10.93 o
  -1   8   4      266.47      268.85     24.11 o
   0   8   4      486.79      512.84     31.60 o
   1   8   4       88.69       71.44     16.92 o
   2   8   4     1162.37     1087.68     42.69 o
   3   8   4      547.16      507.00     38.19 o
   4   8   4       31.46       12.73     18.42 o
   5   8   4      152.51      136.75     28.31 o
   6   8   4       25.04       18.12     21.57 o
   7   8   4        0.57       25.61     25.46 o
  -9   9   4        5.75        7.34     24.71 o
  -8   9   4       45.17       60.21     22.47 o
  -7   9   4        8.51       -1.65     17.67 o
  -6   9   4       15.85       11.23     14.68 o
  -5   9   4       56.46       54.67     15.88 o
  -4   9   4       10.72        4.79     12.58 o
  -3   9   4      177.63      175.54     17.97 o
  -2   9   4      132.14      123.57     18.87 o
  -1   9   4       69.50       75.04     16.18 o
   0   9   4       35.44       56.32     20.67 o
   1   9   4      337.55      321.42     33.70 o
   2   9   4      105.71      132.55     26.81 o
   3   9   4       42.57       24.86     22.92 o
   4   9   4       94.91      124.76     27.26 o
   5   9   4       72.04       70.84     26.21 o
   6   9   4        0.46        5.84     21.87 o
   7   9   4       21.32       -0.45     25.46 o
  -8  10   4       13.09       25.31     24.56 o
  -7  10   4        0.90        4.04     17.37 o
  -6  10   4       10.21       26.36     17.97 o
  -5  10   4       28.08       29.81     14.98 o
  -4  10   4       66.93       71.89     16.03 o
  -3  10   4      409.91      434.05     30.40 o
  -2  10   4        1.62        5.99     14.08 o
  -1  10   4      178.73      166.10     21.42 o
   0  10   4      247.44      289.82     33.25 o
   1  10   4       78.99       86.57     30.25 o
   2  10   4       49.59       42.69     27.26 o
   3  10   4       96.90       90.02     28.31 o
   4  10   4       64.80       55.57     30.25 o
   5  10   4       45.82       46.73     25.91 o
   6  10   4        3.49        7.94     25.46 o
  -8  11   4        2.24      -23.07     23.07 o
  -7  11   4        1.38       -5.39     21.72 o
  -6  11   4       13.36        2.40     20.37 o
  -5  11   4       72.54       55.12     17.37 o
  -4  11   4       58.12       50.92     18.72 o
  -3  11   4       61.14       57.21     20.67 o
  -2  11   4      269.44      256.27     24.26 o
  -1  11   4       59.51       61.56     15.88 o
   0  11   4       32.44       25.01     26.06 o
   1  11   4       78.49       56.17     29.81 o
   2  11   4      169.01      118.47     42.69 o
   3  11   4      141.18      158.31     48.38 o
   4  11   4       87.84       57.96     33.55 o
   5  11   4        4.73       22.32     30.11 o
   6  11   4        8.26        4.04     25.16 o
  -7  12   4       46.86       82.83     28.31 o
  -6  12   4        2.01       -9.89     21.72 o
  -5  12   4       19.37       22.32     21.72 o
  -4  12   4        7.63        8.54     18.72 o
  -3  12   4        7.52       18.57     20.22 o
  -2  12   4       23.40       14.98     18.57 o
  -1  12   4        1.34        3.15     15.73 o
   0  12   4       83.45       60.06     21.57 o
   1  12   4       51.37       35.35     35.95 o
   2  12   4        8.79       10.93     33.55 o
   3  12   4        4.77       12.13     39.09 o
   4  12   4       19.44       57.51     42.54 o
   5  12   4        2.98       -4.34     30.11 o
  -6  13   4       12.83       -3.59     23.22 o
  -5  13   4        1.66        8.09     24.11 o
  -4  13   4       41.24       42.24     28.61 o
  -3  13   4        2.48        7.04     20.67 o
  -2  13   4       55.49       51.97     21.72 o
  -1  13   4        4.65       -7.04     20.97 o
   0  13   4       59.28       55.57     41.49 o
   1  13   4       87.26       81.48     43.88 o
   2  13   4       34.30       42.69     40.74 o
   3  13   4       30.56       42.99     64.70 o
   4  13   4       76.79       78.18     69.35 o
  -5  14   4        0.69      -23.07     24.11 o
  -4  14   4        5.49      -15.28     25.46 o
  -3  14   4       15.76        2.40     25.46 o
  -2  14   4       45.32       54.82     22.17 o
  -1  14   4        9.67       47.63     25.01 o
   0  14   4       10.70       24.41     41.34 o
   1  14   4        5.93       14.68     39.84 o
   2  14   4       11.87       25.91     61.56 o
   3  14   4       47.06      112.48     76.84 o
  -2  15   4       22.63       35.20     30.55 o
  -1  15   4        3.54       26.21     63.66 o
   0  15   4       26.13       30.40     67.25 o
   1  15   4       10.13       -8.99     57.51 o
 -11   0   5        7.83       -3.00     32.20 o
 -10   0   5       89.27       63.36     33.55 o
  -9   0   5        0.12       28.76     27.41 o
  -8   0   5       53.19       52.27     26.06 o
  -7   0   5       55.97       27.56     22.32 o
  -6   0   5       68.59       66.95     18.72 o
  -5   0   5     1106.94     1011.89     34.30 o
  -4   0   5     2321.75     2323.04     67.25 o
  -3   0   5     1945.21     2040.71     44.78 o
  -2   0   5      570.24      550.73     36.55 o
   0   0   5     1855.11     1720.94     44.78 o
   1   0   5      160.15      149.03     15.88 o
   2   0   5      605.85      611.69     31.15 o
   3   0   5      163.13      161.31     24.71 o
   4   0   5       12.84       29.81     17.97 o
   5   0   5       12.44        8.99     22.32 o
   6   0   5        2.31       -0.45     24.26 o
   7   0   5        3.20        6.44     33.70 o
   8   0   5       99.54       73.84     44.78 o
 -11   1   5       27.76        9.59     23.96 o
 -10   1   5        9.85       19.17     21.72 o
  -9   1   5       13.12       -5.09     17.97 o
  -8   1   5        9.00        1.80     16.33 o
  -7   1   5        2.25        3.00     15.13 o
  -6   1   5       64.88       81.63     13.93 o
  -5   1   5      192.72      218.82     14.98 o
  -4   1   5       81.74      124.32     17.67 o
  -3   1   5       72.51       72.34     10.63 o
  -2   1   5      174.09      172.54     14.98 o
  -1   1   5      113.70       94.51     19.92 o
   0   1   5      322.37      345.24     25.61 o
   1   1   5      648.07      528.41     42.84 o
   2   1   5      319.99      360.66     18.87 o
   3   1   5      511.84      506.40     22.77 o
   4   1   5      107.10      113.98     15.73 o
   5   1   5      123.31      150.23     20.82 o
   6   1   5       21.00       10.48     18.12 o
   7   1   5       11.06       17.67     24.71 o
   8   1   5        3.35       14.98     32.35 o
 -11   2   5       17.91       34.15     24.56 o
 -10   2   5       10.88       -0.60     20.67 o
  -9   2   5       22.60       41.64     20.37 o
  -8   2   5       60.48       43.88     18.42 o
  -7   2   5      221.63      238.45     21.87 o
  -6   2   5      148.60      158.01     17.07 o
  -5   2   5      682.68      714.29     21.57 o
  -4   2   5      224.09      242.19     15.58 o
  -3   2   5      825.04      867.51     21.72 o
  -2   2   5     1159.88     1181.14     24.41 o
  -1   2   5       76.00       71.59     12.13 o
   0   2   5      108.60      128.81     12.43 o
   1   2   5     1643.69     1651.89     37.29 o
   2   2   5     1526.18     1508.26     33.55 o
   3   2   5      526.21      562.41     24.11 o
   4   2   5      111.95      118.17     17.22 o
   5   2   5       26.37       19.47     17.07 o
   6   2   5       40.12       35.20     19.32 o
   7   2   5       12.25       -9.29     23.66 o
   8   2   5       16.84       14.53     33.85 o
 -11   3   5       12.19        3.59     22.77 o
 -10   3   5        7.84       -2.10     20.82 o
  -9   3   5      146.13      112.48     24.26 o
  -8   3   5       55.29       47.63     19.47 o
  -7   3   5       95.95       99.30     17.67 o
  -6   3   5      744.89      768.51     28.01 o
  -5   3   5       40.99       29.81      9.74 o
  -4   3   5      956.97      952.28     23.07 o
  -3   3   5       32.66       47.48     11.98 o
  -2   3   5      173.48      190.97     15.88 o
  -1   3   5       53.20       54.07     10.63 o
   0   3   5      158.48      130.01     12.88 o
   1   3   5      641.74      606.00     22.02 o
   2   3   5       19.68       26.21     10.04 o
   3   3   5       60.01       76.84     13.93 o
   4   3   5       55.67       60.51     15.43 o
   5   3   5       82.28      103.20     21.57 o
   6   3   5       14.31       13.33     20.37 o
   7   3   5        4.41       11.53     25.16 o
   8   3   5        8.06       21.12     35.20 o
 -10   4   5        3.62        4.49     20.52 o
  -9   4   5      141.90      142.89     25.31 o
  -8   4   5      171.10      136.45     23.07 o
  -7   4   5      125.85      116.83     18.42 o
  -6   4   5       10.42       20.82     13.18 o
  -5   4   5       36.93       54.82     11.68 o
  -4   4   5      203.24      191.56     21.27 o
  -3   4   5      399.77      378.79     25.46 o
  -2   4   5      953.84      951.98     22.17 o
  -1   4   5      871.68      880.84     22.47 o
   0   4   5      268.49      273.64     15.28 o
   1   4   5      438.39      413.38     19.02 o
   2   4   5      210.57      211.64     15.73 o
   3   4   5      191.24      182.73     18.27 o
   4   4   5      788.97      758.77     35.05 o
   5   4   5      269.19      259.71     27.71 o
   6   4   5       23.39       43.73     23.37 o
   7   4   5       54.53       53.47     32.50 o
   8   4   5        9.34       22.62     35.05 o
 -10   5   5        6.19        3.00     21.42 o
  -9   5   5        5.82       12.88     19.47 o
  -8   5   5       76.16      110.39     22.32 o
  -7   5   5      201.96      209.54     24.11 o
  -6   5   5      709.95      743.19     30.11 o
  -5   5   5      279.03      278.89     17.37 o
  -4   5   5      947.53      951.83     38.34 o
  -3   5   5      208.68      230.96     26.81 o
  -2   5   5      301.17      294.16     19.92 o
  -1   5   5      870.43      903.01     19.62 o
   0   5   5      315.27      308.39     16.63 o
   1   5   5       24.12       20.52      9.89 o
   2   5   5        4.79       11.68     10.33 o
   3   5   5      414.92      415.48     25.61 o
   4   5   5        8.94        7.49     15.73 o
   5   5   5      128.12      122.37     25.16 o
   6   5   5       35.15       17.82     22.32 o
   7   5   5       83.17       77.58     31.30 o
   8   5   5        5.53       -8.09     34.60 o
 -10   6   5       23.72       22.77     22.62 o
  -9   6   5       21.91       31.90     20.82 o
  -8   6   5       17.69       10.63     18.12 o
  -7   6   5       13.78        0.75     15.28 o
  -6   6   5      542.87      521.37     26.51 o
  -5   6   5      938.34      954.38     26.21 o
  -4   6   5      302.72      282.18     28.16 o
  -3   6   5      182.28      199.65     27.41 o
  -2   6   5       35.67       30.55     13.03 o
  -1   6   5      348.13      354.97     20.22 o
   0   6   5      200.00      236.95     16.63 o
   1   6   5       93.46      108.44     14.23 o
   2   6   5      244.87      250.58     22.02 o
   3   6   5       25.92       28.31     15.58 o
   4   6   5      295.38      312.73     26.81 o
   5   6   5      272.32      279.33     37.29 o
   6   6   5        5.55       -3.00     21.57 o
   7   6   5       21.17       18.42     33.40 o
   8   6   5        6.13        7.19     36.25 o
 -10   7   5       22.73       34.30     27.11 o
  -9   7   5       15.11       16.92     20.22 o
  -8   7   5       49.31       41.64     20.07 o
  -7   7   5       68.96       74.14     17.22 o
  -6   7   5      268.20      276.34     21.72 o
  -5   7   5        4.40       12.88     11.68 o
  -4   7   5      451.60      559.87     39.39 o
  -3   7   5      109.09       74.14     22.77 o
  -2   7   5      341.44      367.85     26.81 o
  -1   7   5       27.92       19.02     12.43 o
   0   7   5       75.15       78.18     14.23 o
   1   7   5      235.21      223.32     20.67 o
   2   7   5      119.23      113.53     20.22 o
   3   7   5      543.11      541.89     33.70 o
   4   7   5       22.00       19.17     17.97 o
   5   7   5       51.69       42.39     23.07 o
   6   7   5        6.99       10.78     21.42 o
   7   7   5       65.14       64.55     38.19 o
  -9   8   5        0.42       21.57     23.96 o
  -8   8   5       61.37       66.50     21.12 o
  -7   8   5       96.27      122.37     19.62 o
  -6   8   5       14.78       21.12     14.08 o
  -5   8   5      119.12      108.74     22.62 o
  -4   8   5       53.35       23.07     14.68 o
  -3   8   5      118.96       96.91     26.36 o
  -2   8   5       56.05       52.87     14.83 o
  -1   8   5       19.63       46.43     15.28 o
   0   8   5       59.89       63.81     19.17 o
   1   8   5      167.11      159.81     20.22 o
   2   8   5      418.42      402.00     32.50 o
   3   8   5      205.07      199.05     30.70 o
   4   8   5      123.18      130.91     26.51 o
   5   8   5       53.82       53.17     23.81 o
   6   8   5       22.08       21.72     25.16 o
   7   8   5       12.84       -4.94     27.71 o
  -9   9   5       42.50       51.67     27.41 o
  -8   9   5       52.18       59.61     25.31 o
  -7   9   5        6.23        2.25     15.73 o
  -6   9   5       54.36       64.85     16.18 o
  -5   9   5       10.82        1.50     12.13 o
  -4   9   5       73.96       51.22     17.37 o
  -3   9   5       36.27       34.30     17.07 o
  -2   9   5      157.08      216.28     26.06 o
  -1   9   5       76.98       65.30     18.57 o
   0   9   5      118.12      123.57     21.42 o
   1   9   5      308.72      291.62     26.21 o
   2   9   5      204.06      216.13     30.11 o
   3   9   5      289.77      263.61     39.84 o
   4   9   5       14.69        4.64     25.91 o
   5   9   5       51.31       67.55     26.66 o
   6   9   5        8.30      -12.13     26.06 o
  -8  10   5        4.63       17.22     23.52 o
  -7  10   5        1.41      -19.02     19.02 o
  -6  10   5       11.91       11.38     17.37 o
  -5  10   5       99.02      111.88     16.63 o
  -4  10   5       22.00       14.98     14.38 o
  -3  10   5        2.66       14.98     19.77 o
  -2  10   5      275.67      263.76     30.11 o
  -1  10   5       79.28       64.85     22.92 o
   0  10   5      137.98      125.06     26.06 o
   1  10   5      271.27      232.15     45.83 o
   2  10   5      319.38      312.44     42.54 o
   3  10   5       25.22       42.69     29.21 o
   4  10   5       64.14       50.47     30.70 o
   5  10   5       23.00       35.65     28.91 o
   6  10   5        2.80       51.67     31.75 o
  -8  11   5       45.36       57.21     26.66 o
  -7  11   5       13.33       41.34     23.96 o
  -6  11   5       33.83       34.30     19.47 o
  -5  11   5       22.39       33.40     17.22 o
  -4  11   5       15.61        4.34     13.63 o
  -3  11   5        6.25       31.15     33.40 o
  -2  11   5       41.66       52.42     28.76 o
  -1  11   5       41.20       49.58     25.01 o
   0  11   5       17.72       44.03     33.55 o
   1  11   5        6.54       -4.04     29.96 o
   2  11   5      114.35      125.66     42.39 o
   3  11   5       82.15       69.65     31.15 o
   4  11   5       22.42        7.64     36.99 o
   5  11   5       47.04       29.36     33.55 o
  -7  12   5       26.94       18.87     23.81 o
  -6  12   5        1.67       -7.04     20.67 o
  -5  12   5        6.74       11.68     17.67 o
  -4  12   5       13.76        1.50     35.35 o
  -3  12   5       14.46       34.60     36.40 o
  -2  12   5      305.07      253.27     54.37 o
  -1  12   5      221.71      236.95     51.67 o
   0  12   5        9.01       13.93     34.75 o
   1  12   5       53.39      101.85     42.69 o
   2  12   5      249.63      263.91     54.67 o
   3  12   5       20.03       75.79     65.90 o
   4  12   5       11.66       70.99     45.68 o
  -6  13   5       53.70       54.07     27.41 o
  -5  13   5       18.38        0.30     24.26 o
  -4  13   5      137.52      118.02     49.28 o
  -3  13   5       12.71        2.40     37.14 o
  -2  13   5        3.53       32.80     36.25 o
  -1  13   5        5.91      -10.78     32.95 o
   0  13   5       14.70       -2.55     34.90 o
   1  13   5        5.41        4.79     50.47 o
   2  13   5        7.51       71.14     62.01 o
   3  13   5        0.67       17.97     57.66 o
  -4  14   5       29.14       -8.09     59.61 o
  -3  14   5        7.76       32.80     64.55 o
  -2  14   5       43.12       -2.10     54.67 o
  -1  14   5       29.36       55.72     61.41 o
   0  14   5       73.35       70.99     67.10 o
   1  14   5       31.51       52.57     64.55 o
   2  14   5        2.31      -12.58     55.42 o
 -11   0   6       12.63       15.13     32.05 o
 -10   0   6       27.81       45.68     31.00 o
  -9   0   6       39.56       50.62     28.46 o
  -8   0   6        0.28      -11.38     21.57 o
  -7   0   6        7.84       14.38     20.22 o
  -6   0   6       55.71       42.39     16.33 o
  -5   0   6      421.69      475.99     44.93 o
  -4   0   6      654.68      674.45     41.64 o
  -3   0   6     1397.40     1487.14     43.59 o
  -2   0   6      400.79      443.19     32.95 o
   0   0   6      479.24      468.95     30.25 o
   1   0   6      507.65      549.23     35.50 o
   2   0   6       40.56       51.22     21.12 o
   3   0   6     1429.14     1492.83     52.57 o
   4   0   6      446.65      473.75     36.40 o
   5   0   6       18.42       13.93     24.41 o
   6   0   6       37.52       72.49     37.44 o
   7   0   6        0.45       15.13     36.25 o
   8   0   6       55.02       64.70     67.70 o
 -11   1   6        1.27       -7.94     21.72 o
 -10   1   6       44.02       45.68     21.72 o
  -9   1   6      204.81      181.38     25.31 o
  -8   1   6        6.33        4.94     15.73 o
  -7   1   6      275.07      270.80     21.27 o
  -6   1   6        0.74       -6.59     10.04 o
  -5   1   6      426.96      394.81     29.51 o
  -4   1   6       86.21       92.86     16.63 o
  -3   1   6     1532.46     1611.15     29.06 o
  -2   1   6     1416.20     1516.64     28.31 o
  -1   1   6      276.51      252.67     28.76 o
   0   1   6     1068.72      976.70     38.19 o
   1   1   6       63.15       75.19     13.78 o
   2   1   6      231.41      223.32     17.97 o
   3   1   6       14.01       19.77     11.23 o
   4   1   6      216.63      223.32     19.47 o
   5   1   6      113.36      124.32     20.67 o
   6   1   6       12.31       42.24     24.86 o
   7   1   6        3.77       31.60     31.90 o
   8   1   6        0.04      -13.48     40.74 o
 -11   2   6       10.62       20.97     23.07 o
 -10   2   6       24.49       48.08     22.17 o
  -9   2   6       50.42       55.57     19.92 o
  -8   2   6       74.77       69.50     19.17 o
  -7   2   6       96.91      121.77     17.22 o
  -6   2   6      223.91      232.75     21.72 o
  -5   2   6       27.09       36.85     12.58 o
  -4   2   6      286.68      292.22     23.22 o
  -3   2   6      869.81      844.29     22.32 o
  -2   2   6      861.15      847.89     27.26 o
  -1   2   6      200.59      248.63     24.71 o
   0   2   6     1495.01     1482.64     29.51 o
   1   2   6     1933.90     1908.61     46.43 o
   2   2   6       60.80       61.26     11.08 o
   3   2   6       97.68      104.10     14.98 o
   4   2   6      230.67      231.41     21.72 o
   5   2   6       39.78       36.40     20.07 o
   6   2   6      252.60      256.12     36.25 o
   7   2   6        3.98      -20.97     28.46 o
   8   2   6        3.38      -31.00     38.64 o
 -11   3   6        7.48       -1.50     22.32 o
 -10   3   6        7.74       17.97     20.37 o
  -9   3   6       40.08       34.75     19.62 o
  -8   3   6       95.28       77.14     19.47 o
  -7   3   6       95.27       84.77     16.33 o
  -6   3   6       42.94       39.24     14.83 o
  -5   3   6       51.92       38.34     14.08 o
  -4   3   6       73.83       80.58     17.22 o
  -3   3   6      892.48      840.85     78.03 o
  -2   3   6      344.33      319.77     23.52 o
  -1   3   6      687.60      668.16     24.71 o
   0   3   6     1549.15     1549.00     35.35 o
   1   3   6      442.98      449.93     23.07 o
   2   3   6      296.11      300.45     21.87 o
   3   3   6      129.88      137.65     16.78 o
   4   3   6       20.60       22.32     14.23 o
   5   3   6       18.17       18.42     19.32 o
   6   3   6        4.04        6.14     23.37 o
   7   3   6       18.84       19.32     32.35 o
   8   3   6        1.06       -9.29     41.04 o
 -10   4   6       15.42       14.83     21.12 o
  -9   4   6       10.05       12.73     18.72 o
  -8   4   6      105.35      124.91     21.42 o
  -7   4   6      247.51      282.18     20.52 o
  -6   4   6      742.87      746.94     30.11 o
  -5   4   6      154.85      151.87     25.46 o
  -4   4   6      329.08      314.98     30.25 o
  -3   4   6      229.15      221.97     22.92 o
  -2   4   6       65.44       66.65     10.33 o
  -1   4   6      550.33      578.44     25.76 o
   0   4   6      172.54      204.45     17.22 o
   1   4   6      291.14      289.67     16.03 o
   2   4   6       70.75       61.71     12.88 o
   3   4   6       30.87       17.82     12.88 o
   4   4   6      210.05      205.79     23.66 o
   5   4   6      236.30      257.77     31.30 o
   6   4   6      169.91      187.37     34.30 o
   7   4   6       86.00       70.69     38.94 o
   8   4   6        8.49       44.93     49.13 o
 -10   5   6        2.26       -7.79     19.47 o
  -9   5   6        0.94        4.94     18.27 o
  -8   5   6       45.83       35.65     17.07 o
  -7   5   6      358.70      351.08     23.96 o
  -6   5   6      345.77      323.37     26.36 o
  -5   5   6      245.17      287.42     28.31 o
  -4   5   6      523.30      443.34     35.05 o
  -3   5   6      473.10      467.90     26.96 o
  -2   5   6      490.01      424.32     53.62 o
  -1   5   6      155.19      181.98     12.88 o
   0   5   6      233.42      222.27     14.68 o
   1   5   6       45.32       37.14     11.23 o
   2   5   6      344.32      360.51     23.66 o
   3   5   6       49.08       50.92     14.98 o
   4   5   6      214.22      214.78     25.16 o
   5   5   6       76.16       42.24     25.01 o
   6   5   6       25.58       35.80     32.35 o
   7   5   6       28.99       63.06     46.43 o
 -10   6   6        0.59      -13.78     24.11 o
  -9   6   6       54.86       59.16     22.62 o
  -8   6   6       82.46       86.87     18.87 o
  -7   6   6       54.89       54.52     14.83 o
  -6   6   6      154.71      167.75     21.57 o
  -5   6   6      331.22      290.42     30.40 o
  -4   6   6      136.18      128.21     26.06 o
  -3   6   6       17.32       31.60     15.58 o
  -2   6   6       89.93       87.62     15.13 o
  -1   6   6       18.81       20.52      9.14 o
   0   6   6      119.51      103.95     13.78 o
   1   6   6      248.58      258.22     19.32 o
   2   6   6      117.16       91.96     18.57 o
   3   6   6      205.83      217.93     23.22 o
   4   6   6      105.00       98.55     23.81 o
   5   6   6      187.93      155.02     31.90 o
   6   6   6      172.95      139.59     41.49 o
   7   6   6       92.92       97.06     52.72 o
 -10   7   6        0.61        2.55     24.11 o
  -9   7   6       58.80       83.13     25.46 o
  -8   7   6       49.52       40.14     16.63 o
  -7   7   6      259.83      283.83     24.11 o
  -6   7   6       55.60       61.56     23.66 o
  -5   7   6      379.45      410.84     36.10 o
  -4   7   6      481.86      548.78     43.88 o
  -3   7   6       40.41       45.68     17.97 o
  -2   7   6       71.28       56.47     17.52 o
  -1   7   6       64.63       63.81     14.23 o
   0   7   6      156.06      163.56     17.37 o
   1   7   6       30.74       25.31     13.93 o
   2   7   6      194.17      222.12     24.86 o
   3   7   6       28.08       44.93     21.42 o
   4   7   6      235.55      291.77     32.95 o
   5   7   6        9.44        4.94     23.66 o
   6   7   6       57.19       56.17     31.45 o
   7   7   6        2.60        2.70     33.10 o
  -9   8   6       11.55       12.43     22.47 o
  -8   8   6        0.92        2.70     17.67 o
  -7   8   6        5.16       13.03     15.28 o
  -6   8   6      169.21      173.44     30.70 o
  -5   8   6        0.71       -1.20     19.32 o
  -4   8   6       80.85      103.05     27.41 o
  -3   8   6      461.01      461.46     35.50 o
  -2   8   6       29.27       27.71     17.37 o
  -1   8   6      112.30      116.98     18.12 o
   0   8   6      114.17      122.07     17.67 o
   1   8   6      151.51      167.60     21.12 o
   2   8   6       55.80       41.79     20.67 o
   3   8   6      145.03      144.83     32.20 o
   4   8   6       31.97       47.78     22.62 o
   5   8   6       25.37       16.18     25.46 o
   6   8   6        2.99       -9.74     25.31 o
  -9   9   6      101.78      107.69     28.31 o
  -8   9   6       10.63        0.45     18.87 o
  -7   9   6       65.95       67.25     21.12 o
  -6   9   6       30.55       43.14     24.86 o
  -5   9   6      331.50      317.68     43.73 o
  -4   9   6      165.31      197.41     35.50 o
  -3   9   6      111.57       88.67     24.56 o
  -2   9   6      265.95      293.56     32.50 o
  -1   9   6      282.08      295.96     26.96 o
   0   9   6       94.91       82.08     20.37 o
   1   9   6       11.78       10.78     21.12 o
   2   9   6       48.03       31.75     25.46 o
   3   9   6      149.73      124.91     33.10 o
   4   9   6       69.00       62.16     32.05 o
   5   9   6        5.00       -3.74     26.06 o
   6   9   6       64.01       76.84     34.60 o
  -8  10   6       65.69       51.22     23.22 o
  -7  10   6        2.16      -18.87     24.26 o
  -6  10   6       38.35       27.41     25.61 o
  -5  10   6       38.29       44.48     29.96 o
  -4  10   6       56.54       86.27     30.40 o
  -3  10   6      116.44      104.54     37.44 o
  -2  10   6       46.04       57.66     21.42 o
  -1  10   6       94.82      121.17     26.81 o
   0  10   6       27.08       42.39     23.96 o
   1  10   6       43.57       44.63     32.35 o
   2  10   6       60.06       54.37     27.86 o
   3  10   6       19.97       12.73     32.50 o
   4  10   6       25.35       10.78     36.55 o
   5  10   6        8.84       13.03     31.90 o
  -7  11   6       63.38       49.58     30.70 o
  -6  11   6        3.16      -14.38     24.71 o
  -5  11   6       59.11       34.60     30.70 o
  -4  11   6       80.18      108.14     42.39 o
  -3  11   6      232.84      242.04     51.22 o
  -2  11   6       71.74       62.76     34.75 o
  -1  11   6       59.07      122.97     39.69 o
   0  11   6      235.24      203.10     46.13 o
   1  11   6       28.56       18.57     32.95 o
   2  11   6      130.46      132.70     68.15 o
   3  11   6        5.99      -29.06     31.00 o
   4  11   6       12.60       28.31     39.09 o
   5  11   6       24.51       30.55     35.50 o
  -7  12   6        6.23       39.09     36.25 o
  -6  12   6       37.44       29.06     42.54 o
  -5  12   6       22.48       35.20     40.74 o
  -4  12   6       21.92       34.00     39.39 o
  -3  12   6       45.62       61.11     58.11 o
  -2  12   6       19.47       19.17     33.55 o
  -1  12   6        7.49       21.42     34.00 o
   0  12   6        0.96       39.24     53.92 o
   1  12   6        2.20        3.89     49.88 o
   2  12   6       13.91       75.04     62.76 o
   3  12   6        0.24        4.94     50.03 o
   4  12   6        7.13      -13.18     35.50 o
  -5  13   6       15.48       17.82     63.06 o
  -4  13   6        1.70        2.85     54.07 o
  -3  13   6        8.62       17.97     58.26 o
  -2  13   6        5.30       -3.89     52.72 o
  -1  13   6       98.95       74.44     63.51 o
   0  13   6      147.19       82.83     69.35 o
   1  13   6       19.67       50.33     66.05 o
   2  13   6       60.65       58.56     67.40 o
   3  13   6        0.55       38.19     62.91 o
  -4  14   6       13.31        4.19     63.95 o
  -3  14   6       10.12      -20.37     57.21 o
  -2  14   6       34.01      -19.92     55.72 o
  -1  14   6       12.06      -31.75     51.07 o
   0  14   6        2.07      -14.98     56.47 o
   1  14   6       54.73      108.44     73.84 o
 -11   0   7        2.47      -11.68     28.16 o
 -10   0   7        0.16       -1.50     26.81 o
  -9   0   7      140.89      123.12     31.30 o
  -8   0   7       44.58       77.14     25.31 o
  -7   0   7       48.41       20.37     41.34 o
  -6   0   7      124.57      141.24     34.15 o
  -5   0   7      134.84      120.57     27.86 o
  -4   0   7      566.57      595.06     40.14 o
  -3   0   7       33.46       68.90     25.01 o
  -2   0   7      295.90      266.00     28.61 o
   0   0   7      338.23      334.60     25.91 o
   1   0   7       11.37       -1.95     14.23 o
   2   0   7        0.36      -11.83     13.03 o
   3   0   7       53.27       40.29     19.17 o
   4   0   7       32.63       19.47     19.32 o
   5   0   7       48.27       49.43     33.55 o
   6   0   7        0.38       -6.44     50.33 o
   7   0   7       14.64        1.50     56.32 o
 -11   1   7       33.35       47.33     23.07 o
 -10   1   7       15.16       17.22     19.02 o
  -9   1   7       42.28       49.43     19.02 o
  -8   1   7       30.52       34.45     16.03 o
  -7   1   7      163.03      194.41     22.02 o
  -6   1   7       13.33       40.14     19.02 o
  -5   1   7      178.30      211.93     27.56 o
  -4   1   7      438.70      423.42     27.26 o
  -3   1   7      260.55      301.50     21.72 o
  -2   1   7     2781.00     2810.87     78.03 o
  -1   1   7     1945.21     1880.60     59.61 o
   0   1   7      382.25      343.89     22.02 o
   1   1   7      894.59      878.29     31.30 o
   2   1   7      751.72      758.32     27.71 o
   3   1   7       52.49       43.29     13.18 o
   4   1   7      267.91      302.25     24.11 o
   5   1   7       39.74       49.43     23.81 o
   6   1   7       23.09        8.69     35.80 o
   7   1   7       16.38      -11.68     40.74 o
 -11   2   7       18.30       21.12     21.72 o
 -10   2   7        9.33        6.74     18.72 o
  -9   2   7       91.43       76.39     19.92 o
  -8   2   7       38.44       48.68     16.18 o
  -7   2   7       46.75       57.07     17.52 o
  -6   2   7      201.31      192.91     28.31 o
  -5   2   7      142.90      138.09     20.67 o
  -4   2   7      234.15      260.01     22.02 o
  -3   2   7      231.45      227.96     20.67 o
  -2   2   7      284.43      254.77     17.52 o
  -1   2   7      504.10      507.59     31.30 o
   0   2   7      408.44      348.23     25.31 o
   1   2   7      106.98      100.80     18.42 o
   2   2   7      118.75      128.51     17.97 o
   3   2   7      317.03      338.50     31.75 o
   4   2   7       71.71       88.67     19.02 o
   5   2   7       52.82       64.55     24.41 o
   6   2   7       18.73       30.55     39.24 o
   7   2   7       19.34        9.14     40.59 o
 -11   3   7        7.01       15.13     22.02 o
 -10   3   7       29.34       10.48     19.17 o
  -9   3   7       41.45       26.81     17.97 o
  -8   3   7      357.71      376.69     31.00 o
  -7   3   7      286.32      282.48     25.16 o
  -6   3   7      124.12      127.91     23.81 o
  -5   3   7      870.21      888.03     36.40 o
  -4   3   7      159.93      171.20     24.86 o
  -3   3   7      432.00      372.05     35.20 o
  -2   3   7      266.83      224.82     17.67 o
  -1   3   7       76.52       90.91     13.78 o
   0   3   7       55.06       65.45     12.58 o
   1   3   7        2.42       -4.34     14.08 o
   2   3   7      113.91      105.59     16.48 o
   3   3   7      509.77      541.00     40.14 o
   4   3   7       47.07       33.10     19.02 o
   5   3   7       45.45       12.88     21.87 o
   6   3   7       61.49       80.58     45.23 o
   7   3   7        2.10       28.16     41.64 o
 -10   4   7        0.92        3.89     17.82 o
  -9   4   7        1.87       13.18     16.03 o
  -8   4   7        3.28       -2.40     18.42 o
  -7   4   7        6.66       -6.59     14.53 o
  -6   4   7       51.47       77.14     17.37 o
  -5   4   7       12.44       35.05     19.77 o
  -4   4   7      261.18      223.47     26.21 o
  -3   4   7      349.22      350.33     24.71 o
  -2   4   7        7.93       17.37     16.03 o
  -1   4   7        4.74       -2.10     14.68 o
   0   4   7       35.28       36.55     13.18 o
   1   4   7      201.90      195.76     20.07 o
   2   4   7      126.11      125.51     17.67 o
   3   4   7      228.56      261.66     24.26 o
   4   4   7      114.53       79.08     24.26 o
   5   4   7       77.90       83.13     33.10 o
   6   4   7       12.97       30.25     39.54 o
   7   4   7        5.21        0.90     42.24 o
 -10   5   7       20.88       18.42     20.67 o
  -9   5   7       15.96       16.48     18.12 o
  -8   5   7       84.57       81.03     23.96 o
  -7   5   7        4.81        4.49     17.07 o
  -6   5   7      726.22      762.37     40.29 o
  -5   5   7     1664.06     1558.58     59.16 o
  -4   5   7       66.38       62.16     19.92 o
  -3   5   7      352.25      339.10     41.04 o
  -2   5   7        0.68      -10.04     10.04 o
  -1   5   7      103.02      152.92     20.22 o
   0   5   7       18.89       26.06     11.98 o
   1   5   7       86.13       82.98     16.92 o
   2   5   7      272.55      325.02     27.11 o
   3   5   7       99.61      101.55     18.27 o
   4   5   7       80.98       84.17     25.16 o
   5   5   7       46.52       47.03     31.30 o
   6   5   7       69.64      103.20     47.48 o
   7   5   7        5.01       41.94     46.88 o
 -10   6   7        1.79        0.45     19.62 o
  -9   6   7        1.72      -16.92     19.62 o
  -8   6   7       10.00        6.44     18.27 o
  -7   6   7      202.41      205.04     30.70 o
  -6   6   7      243.63      218.52     28.91 o
  -5   6   7      106.36       88.22     26.36 o
  -4   6   7      623.37      661.27     41.94 o
  -3   6   7       71.04       63.51     16.78 o
  -2   6   7       56.80       27.56     14.83 o
  -1   6   7       10.76       23.52     11.38 o
   0   6   7       30.36       23.96     11.23 o
   1   6   7      276.15      282.78     21.72 o
   2   6   7       37.72       11.68     11.53 o
   3   6   7       58.86       56.92     22.32 o
   4   6   7       42.06       64.25     25.76 o
   5   6   7       42.45       36.10     25.76 o
   6   6   7       15.98       69.65     63.06 o
   7   6   7       30.38        9.59     44.18 o
 -10   7   7       44.05       33.10     25.76 o
  -9   7   7       28.25       41.64     28.16 o
  -8   7   7       96.40      100.65     29.21 o
  -7   7   7      147.79      117.72     28.01 o
  -6   7   7       32.72       17.97     25.01 o
  -5   7   7       69.08       62.76     25.31 o
  -4   7   7      514.05      486.78     42.99 o
  -3   7   7      452.78      446.79     32.05 o
  -2   7   7       74.83       62.16     16.92 o
  -1   7   7      168.86      196.81     18.87 o
   0   7   7       33.54       13.63     10.04 o
   1   7   7      131.13      125.81     19.02 o
   2   7   7      120.35      130.31     24.26 o
   3   7   7      115.83      105.29     28.16 o
   4   7   7      230.01      237.25     42.39 o
   5   7   7       28.15       20.82     28.01 o
   6   7   7       49.36       30.25     32.80 o
  -9   8   7       45.63       31.00     32.95 o
  -8   8   7       25.83       31.75     26.66 o
  -7   8   7      172.53      180.03     32.50 o
  -6   8   7      139.79      102.60     32.50 o
  -5   8   7      194.27      164.75     33.25 o
  -4   8   7      184.86      187.82     32.20 o
  -3   8   7        3.23       10.18     17.52 o
  -2   8   7      109.91      120.27     22.92 o
  -1   8   7      162.00      216.88     21.72 o
   0   8   7        3.26        4.19     13.18 o
   1   8   7       45.43       46.58     19.32 o
   2   8   7       42.50       30.70     23.07 o
   3   8   7       78.26       90.32     38.49 o
   4   8   7       15.56       26.06     29.36 o
   5   8   7       13.99        1.35     25.61 o
   6   8   7        8.35        4.79     31.30 o
  -9   9   7        7.04       -1.65     34.15 o
  -8   9   7        0.26       23.37     31.30 o
  -7   9   7       87.32       75.79     28.46 o
  -6   9   7       37.82        9.44     26.81 o
  -5   9   7        1.34      -26.06     27.11 o
  -4   9   7      117.25      125.21     31.00 o
  -3   9   7       85.90      107.99     34.90 o
  -2   9   7      349.22      353.17     48.68 o
  -1   9   7      197.46      185.57     27.41 o
   0   9   7       18.52       28.16     20.97 o
   1   9   7      371.84      358.57     39.54 o
   2   9   7      127.20      122.07     40.44 o
   3   9   7      111.21      109.94     41.49 o
   4   9   7       74.70      122.37     38.79 o
   5   9   7       12.14       39.69     34.30 o
  -8  10   7        3.12       18.57     32.50 o
  -7  10   7       38.25       65.90     33.25 o
  -6  10   7       20.71       24.86     30.40 o
  -5  10   7       35.91       36.85     28.76 o
  -4  10   7       30.27       12.58     25.46 o
  -3  10   7       70.68       74.89     35.20 o
  -2  10   7       38.47       62.01     31.45 o
  -1  10   7      157.20      164.31     39.54 o
   0  10   7      122.81       87.02     35.20 o
   1  10   7       37.86       25.61     30.25 o
   2  10   7       31.07       48.68     34.60 o
   3  10   7       27.95        7.19     34.75 o
   4  10   7        8.75       14.98     31.00 o
   5  10   7        1.95        5.69     33.55 o
  -7  11   7       74.23       44.18     46.88 o
  -6  11   7        5.49      -13.33     36.40 o
  -5  11   7       32.56       16.92     36.99 o
  -4  11   7       90.40      127.31     65.30 o
  -3  11   7       64.73      122.82     64.40 o
  -2  11   7       11.37        6.59     45.38 o
  -1  11   7       14.83      -15.73     42.84 o
   0  11   7       21.82        6.14     47.33 o
   1  11   7       43.87       32.35     51.37 o
   2  11   7       16.46       22.62     34.30 o
   3  11   7       54.23       16.33     37.74 o
   4  11   7       12.15       -7.49     30.70 o
  -6  12   7       13.81       10.48     43.73 o
  -5  12   7        9.84      -32.50     49.73 o
  -4  12   7       29.03       38.64     61.41 o
  -3  12   7       87.00       91.51     61.86 o
  -2  12   7      101.96      108.44     66.35 o
  -1  12   7       39.14       39.99     53.92 o
   0  12   7       72.06       70.10     59.91 o
   1  12   7       13.55       67.10     60.96 o
   2  12   7       14.12       28.16     58.11 o
   3  12   7       65.35       84.17     44.78 o
  -5  13   7       49.83       50.47     69.50 o
  -3  13   7        5.84      -28.46     50.47 o
  -2  13   7       24.25       40.29     59.16 o
  -1  13   7        2.78      -29.96     50.92 o
   0  13   7       13.26      -21.27     49.73 o
   1  13   7        8.21       32.80     57.51 o
   2  13   7       13.72       32.65     61.56 o
  -3  14   7       22.20        7.34     64.25 o
  -2  14   7       25.13       47.48     66.05 o
  -1  14   7       12.06      -17.37     55.87 o
 -11   0   8       30.70       37.74     29.36 o
 -10   0   8        4.73        2.40     24.86 o
  -9   0   8       22.91       13.63     46.88 o
  -8   0   8        9.45       41.04     47.63 o
  -7   0   8        8.89       18.72     38.34 o
  -6   0   8        1.60      -21.12     21.12 o
  -5   0   8       16.48       18.12     22.17 o
  -4   0   8      488.56      598.36     41.49 o
  -3   0   8      184.00      156.37     31.90 o
  -2   0   8      745.03      777.04     38.04 o
   0   0   8      200.59      256.27     53.92 o
   1   0   8      227.52      255.37     32.35 o
   2   0   8      314.49      339.40     42.54 o
   3   0   8       19.35        4.64     18.42 o
   4   0   8       11.31       29.81     29.06 o
   5   0   8       12.93       39.99     52.87 o
   6   0   8       45.32        8.24     53.32 o
   7   0   8       35.29       60.96     68.75 o
 -11   1   8        8.28        9.44     19.62 o
 -10   1   8       60.90       48.53     22.62 o
  -9   1   8       29.00       57.51     29.36 o
  -8   1   8      285.33      269.60     50.77 o
  -7   1   8       37.54       28.76     23.81 o
  -6   1   8      398.28      420.57     38.64 o
  -5   1   8      154.51      145.58     21.72 o
  -4   1   8      527.42      585.48     29.06 o
  -3   1   8      432.25      366.50     29.21 o
  -2   1   8      678.01      672.50     45.08 o
  -1   1   8      299.69      257.32     26.21 o
   0   1   8      212.33      214.63     20.37 o
   1   1   8        0.62       10.63     11.98 o
   2   1   8      306.67      376.99     31.15 o
   3   1   8      569.86      619.93     40.44 o
   4   1   8       16.44       13.03     17.67 o
   5   1   8      318.32      287.72     59.31 o
   6   1   8       32.74       67.25     43.73 o
   7   1   8       79.34       73.69     50.03 o
 -11   2   8        1.04       12.58     20.82 o
 -10   2   8       49.53       46.43     24.71 o
  -9   2   8       15.83        6.74     19.77 o
  -8   2   8       17.40       18.87     31.15 o
  -7   2   8      179.57      192.01     31.45 o
  -6   2   8        8.34        7.34     17.97 o
  -5   2   8      129.46      117.43     22.47 o
  -4   2   8      164.34      160.11     15.58 o
  -3   2   8      296.11      312.58     29.96 o
  -2   2   8      716.46      657.52     35.65 o
  -1   2   8      525.52      533.36     34.00 o
   0   2   8      328.00      360.36     28.31 o
   1   2   8       16.10       12.58     12.88 o
   2   2   8      170.25      196.96     25.46 o
   3   2   8      300.41      305.10     23.96 o
   4   2   8       94.43       81.93     29.21 o
   5   2   8        4.69        5.24     35.35 o
   6   2   8       23.84       47.48     42.84 o
   7   2   8       16.84       21.27     44.78 o
 -10   3   8       64.42       68.60     26.66 o
  -9   3   8        8.91       40.44     22.32 o
  -8   3   8       14.29       24.11     33.70 o
  -7   3   8       17.37       25.61     22.02 o
  -6   3   8      152.95      147.38     24.86 o
  -5   3   8       24.55       18.42     13.18 o
  -4   3   8      341.12      387.02     27.11 o
  -3   3   8      521.50      559.57     25.31 o
  -2   3   8      189.67      175.84     17.67 o
  -1   3   8       40.38       43.59     15.28 o
   0   3   8      594.44      587.28     25.16 o
   1   3   8     1108.94     1175.00     38.19 o
   2   3   8      161.32      158.16     24.26 o
   3   3   8      114.23      130.46     19.02 o
   4   3   8       10.52        4.04     24.26 o
   5   3   8       16.22       31.15     37.29 o
   6   3   8        7.63        4.49     38.79 o
   7   3   8       23.03        9.74     45.08 o
 -10   4   8        2.40        5.39     28.31 o
  -9   4   8       48.32       50.77     23.37 o
  -8   4   8      115.55      116.38     28.16 o
  -7   4   8      164.65      169.10     27.86 o
  -6   4   8      117.66       75.79     25.46 o
  -5   4   8      891.49      868.71     43.73 o
  -4   4   8      358.00      377.29     29.21 o
  -3   4   8      649.25      612.14     40.14 o
  -2   4   8      395.35      382.38     22.92 o
  -1   4   8       64.59       60.36     14.08 o
   0   4   8       55.22       52.42     14.53 o
   1   4   8      399.23      466.71     31.00 o
   2   4   8      155.23      173.59     23.22 o
   3   4   8        8.29       10.48     20.07 o
   4   4   8        4.70       -3.89     24.86 o
   5   4   8        0.79       -4.19     34.30 o
   6   4   8        2.24        2.10     38.04 o
 -10   5   8       27.32       37.89     31.00 o
  -9   5   8        1.75       -1.50     26.21 o
  -8   5   8      138.38      113.53     29.51 o
  -7   5   8      101.97      110.39     30.70 o
  -6   5   8      224.85      172.54     31.30 o
  -5   5   8      239.40      238.00     31.60 o
  -4   5   8      281.88      263.31     27.56 o
  -3   5   8       85.44      115.33     26.81 o
  -2   5   8      340.51      363.06     37.29 o
  -1   5   8       41.08       28.31     13.33 o
   0   5   8       28.06       28.31     15.13 o
   1   5   8      245.70      261.81     27.56 o
   2   5   8      819.79      865.26     43.14 o
   3   5   8      202.56      197.86     36.85 o
   4   5   8       14.47       11.68     21.72 o
   5   5   8       45.28       -0.15     36.70 o
   6   5   8       76.06       82.23     48.53 o
 -10   6   8        3.22       -9.74     28.91 o
  -9   6   8       33.24       45.08     29.66 o
  -8   6   8       70.12       81.03     25.91 o
  -7   6   8      191.85      195.76     36.99 o
  -6   6   8       50.69       54.37     26.06 o
  -5   6   8      532.59      522.57     42.54 o
  -4   6   8      182.21      103.05     25.76 o
  -3   6   8       36.02       37.89     17.37 o
  -2   6   8       84.98      116.08     27.71 o
  -1   6   8       21.52       36.55     14.98 o
   0   6   8       28.73       28.16     16.63 o
   1   6   8       35.48       64.70     18.27 o
   2   6   8      187.99      208.49     28.91 o
   3   6   8       17.56       42.69     27.26 o
   4   6   8       87.50       87.17     34.15 o
   5   6   8       48.16       26.96     30.25 o
   6   6   8        2.34       -7.34     30.55 o
  -9   7   8       26.24       26.66     29.51 o
  -8   7   8       88.65       81.48     31.15 o
  -7   7   8       41.41       33.85     27.26 o
  -6   7   8      144.59      133.45     31.45 o
  -5   7   8       32.73       24.11     22.47 o
  -4   7   8      298.19      317.38     35.50 o
  -3   7   8      258.27      253.42     36.10 o
  -2   7   8       36.41        6.89     22.92 o
  -1   7   8      356.53      431.36     32.05 o
   0   7   8      786.83      761.17     34.15 o
   1   7   8       26.35       44.63     20.07 o
   2   7   8       54.77       73.99     34.15 o
   3   7   8       32.29       22.47     27.11 o
   4   7   8      116.52      116.68     36.55 o
   5   7   8       39.63       81.18     36.55 o
   6   7   8       15.12       16.33     33.85 o
  -9   8   8       14.70       -8.84     29.81 o
  -8   8   8        4.42       14.38     37.29 o
  -7   8   8       56.77       49.73     37.74 o
  -6   8   8       50.06       32.50     26.81 o
  -5   8   8       22.22       10.18     22.62 o
  -4   8   8       44.78       36.55     22.92 o
  -3   8   8      103.30      124.32     31.30 o
  -2   8   8       75.76       75.19     20.52 o
  -1   8   8       38.13       40.44     24.71 o
   0   8   8      460.59      466.41     31.30 o
   1   8   8      222.67      222.12     43.73 o
   2   8   8      190.50      205.94     45.68 o
   3   8   8       40.04       51.52     35.50 o
   4   8   8        2.72        4.49     29.21 o
   5   8   8       18.63        0.60     31.75 o
  -8   9   8       50.92       52.12     42.69 o
  -7   9   8        7.56       25.16     37.59 o
  -6   9   8      125.92       94.66     40.44 o
  -5   9   8       29.78       55.87     36.55 o
  -4   9   8       66.74       85.37     27.71 o
  -3   9   8      189.92      165.95     38.19 o
  -2   9   8       71.15       93.01     31.45 o
  -1   9   8       27.00       42.99     49.73 o
   0   9   8       30.01       47.63     28.76 o
   1   9   8       40.89       56.17     32.80 o
   2   9   8       50.48       32.20     33.70 o
   3   9   8        7.19       -3.00     31.00 o
   4   9   8       41.26       10.93     30.55 o
   5   9   8        5.75       14.68     33.85 o
  -8  10   8       30.56       53.17     46.88 o
  -7  10   8       34.81       25.91     39.84 o
  -6  10   8        3.98       36.40     38.04 o
  -5  10   8        6.12      -23.37     32.05 o
  -4  10   8      221.85      229.61     72.49 o
  -3  10   8      173.01      157.57     64.40 o
  -2  10   8      416.06      297.01     77.88 o
  -1  10   8       34.95       53.92     50.03 o
   0  10   8       20.70       29.36     49.43 o
   1  10   8      216.52      245.48     47.63 o
   2  10   8       78.98      100.65     41.04 o
   3  10   8        8.66        5.39     34.75 o
   4  10   8       10.53        5.09     33.25 o
  -7  11   8       18.44        9.59     42.09 o
  -6  11   8       45.18       29.36     42.09 o
  -5  11   8       23.54       37.29     38.34 o
  -4  11   8        4.55      -19.02     46.13 o
  -3  11   8      123.93      236.05     77.43 o
  -2  11   8       13.99       -4.19     44.93 o
  -1  11   8       20.63       -3.00     45.68 o
   0  11   8      140.10      125.06     64.55 o
   1  11   8       86.99       94.36     65.15 o
   2  11   8       17.46       40.14     36.99 o
   3  11   8       34.09       42.84     40.89 o
  -6  12   8        8.15       22.32     43.73 o
  -5  12   8       75.72      123.27     73.54 o
  -4  12   8       34.07       45.68     63.66 o
  -3  12   8       32.34       -3.44     51.67 o
  -2  12   8       66.18       64.10     60.81 o
  -1  12   8       36.55       12.88     55.42 o
   0  12   8       29.30       24.71     56.47 o
   1  12   8        3.51        7.94     56.17 o
   2  12   8        5.34      -43.73     45.98 o
  -4  13   8       20.76       20.07     62.16 o
  -3  13   8       48.57       79.68     66.80 o
  -2  13   8       25.51       32.05     57.36 o
  -1  13   8       12.48      -15.43     52.42 o
   0  13   8      135.79      142.59     73.69 o
 -10   0   9        1.81       31.15     55.87 o
  -9   0   9       25.70       56.47     56.17 o
  -8   0   9      213.44      228.41     67.85 o
  -7   0   9       11.07       10.18     37.74 o
  -6   0   9       98.09       84.92     31.90 o
  -5   0   9      170.86      205.79     35.65 o
  -4   0   9        7.55       34.45     20.82 o
  -3   0   9      419.37      428.36     40.59 o
   0   0   9      211.12      213.58     26.51 o
   1   0   9       34.09       34.90     20.82 o
   2   0   9        3.71        2.85     21.27 o
   3   0   9       20.79       19.92     44.93 o
   4   0   9        1.15        0.60     45.38 o
   5   0   9        9.57       41.34     56.47 o
   6   0   9       11.02        7.49     61.71 o
 -10   1   9       12.48       -2.55     36.10 o
  -9   1   9       22.52       62.46     39.39 o
  -8   1   9       34.11       18.42     33.85 o
  -7   1   9       90.38       76.39     26.36 o
  -6   1   9      247.96      265.11     32.80 o
  -5   1   9       10.12        4.04     15.28 o
  -4   1   9      406.57      436.75     30.70 o
  -3   1   9      162.66      155.77     21.72 o
  -2   1   9      179.06      165.35     29.51 o
  -1   1   9      615.19      619.18     26.66 o
   0   1   9      888.25      844.44     33.70 o
   1   1   9       57.44       54.37     15.58 o
   2   1   9      344.11      319.62     31.00 o
   3   1   9       23.65       13.93     30.85 o
   4   1   9       11.33        5.69     33.55 o
   5   1   9      167.99      148.73     72.34 o
   6   1   9       22.64       20.07     42.69 o
 -10   2   9       21.01       28.01     39.54 o
  -9   2   9        1.37        5.24     34.00 o
  -8   2   9       29.40       39.54     34.45 o
  -7   2   9       80.97       78.18     25.46 o
  -6   2   9      224.26      211.93     29.06 o
  -5   2   9      315.96      361.11     32.05 o
  -4   2   9       90.44       82.08     19.17 o
  -3   2   9      292.46      307.94     29.06 o
  -2   2   9      825.68      793.37     40.29 o
  -1   2   9      397.69      380.73     26.81 o
   0   2   9      177.26      168.05     23.22 o
   1   2   9      161.65      161.61     18.87 o
   2   2   9        7.79       23.66     17.37 o
   3   2   9        8.72       11.53     30.70 o
   4   2   9        2.11       17.97     35.20 o
   5   2   9       61.55       62.16     42.99 o
   6   2   9       51.20       79.68     48.08 o
 -10   3   9       20.08       38.04     39.69 o
  -9   3   9       72.66       46.88     39.84 o
  -8   3   9        3.77       25.01     32.35 o
  -7   3   9      108.88      101.70     35.95 o
  -6   3   9      238.93      246.68     24.71 o
  -5   3   9       72.10       64.25     15.28 o
  -4   3   9      715.60      679.69     46.13 o
  -3   3   9       70.94       60.06     14.98 o
  -2   3   9      293.19      338.20     33.85 o
  -1   3   9      259.09      267.65     26.81 o
   0   3   9      196.47      197.56     25.91 o
   1   3   9      105.26      117.28     19.32 o
   2   3   9       28.15        9.44     15.43 o
   3   3   9       94.27       74.59     38.04 o
   4   3   9      151.40      142.74     47.33 o
   5   3   9        8.75        2.40     36.85 o
   6   3   9       44.03       61.86     48.08 o
 -10   4   9       12.02        3.74     40.89 o
  -9   4   9       23.08       42.99     37.29 o
  -8   4   9      163.10      112.93     42.39 o
  -7   4   9       79.61       66.95     27.71 o
  -6   4   9      153.86      157.27     29.06 o
  -5   4   9      258.00      253.42     28.91 o
  -4   4   9      174.72      164.01     31.45 o
  -3   4   9      610.58      617.23     41.94 o
  -2   4   9       98.56      124.76     23.66 o
  -1   4   9      148.88      169.40     18.57 o
   0   4   9      243.85      253.87     29.51 o
   1   4   9      706.92      720.28     35.95 o
   2   4   9      130.60      118.92     23.66 o
   3   4   9        1.21      -14.68     22.17 o
   4   4   9       93.66      124.32     46.13 o
   5   4   9        5.42       -9.29     36.10 o
   6   4   9       32.11       36.25     45.53 o
 -10   5   9       13.97       50.77     44.18 o
  -9   5   9       11.01       -3.00     34.90 o
  -8   5   9       73.04       46.43     37.59 o
  -7   5   9      155.27      149.63     33.10 o
  -6   5   9      314.08      257.17     35.05 o
  -5   5   9      190.32      170.90     26.96 o
  -4   5   9      515.11      516.58     46.28 o
  -3   5   9      383.01      432.41     40.29 o
  -2   5   9      109.56      130.31     43.14 o
  -1   5   9      164.03      157.72     20.22 o
   0   5   9       83.64      104.84     19.47 o
   1   5   9       36.70       31.00     17.82 o
   2   5   9       55.84       64.10     31.45 o
   3   5   9       50.64       75.34     30.11 o
   4   5   9       43.55       35.80     29.06 o
   5   5   9        7.79       28.76     39.09 o
   6   5   9       43.16       32.65     47.63 o
  -9   6   9       59.55       73.24     44.93 o
  -8   6   9       34.24       33.70     38.19 o
  -7   6   9       95.27       62.46     36.99 o
  -6   6   9      357.94      355.72     41.04 o
  -5   6   9      725.17      368.15    128.51 o
  -4   6   9       56.11       57.81     27.26 o
  -3   6   9      191.22      181.53     33.85 o
  -2   6   9      178.62      202.35     33.70 o
  -1   6   9      364.03      396.46     29.66 o
   0   6   9      568.52      552.08     36.55 o
   1   6   9       42.69       51.37     29.06 o
   2   6   9       46.35       55.57     33.25 o
   3   6   9       45.26       23.96     27.41 o
   4   6   9       33.60       28.16     30.25 o
   5   6   9       59.42       35.35     33.10 o
  -9   7   9       12.76       25.46     41.04 o
  -8   7   9        4.81        4.19     35.65 o
  -7   7   9       22.24        5.69     32.05 o
  -6   7   9       40.78       62.01     34.90 o
  -5   7   9        2.78       -5.84     28.46 o
  -4   7   9       64.63       64.85     22.77 o
  -3   7   9      161.60      128.96     33.40 o
  -2   7   9      240.21      199.50     57.96 o
  -1   7   9       75.44      110.24     23.37 o
   0   7   9      134.31      138.69     35.20 o
   1   7   9      104.67      105.14     35.50 o
   2   7   9       12.55       30.70     32.80 o
   3   7   9       13.75       13.63     27.71 o
   4   7   9       15.76       19.02     29.51 o
   5   7   9       15.18      -23.07     28.91 o
  -9   8   9        2.62       -1.95     40.89 o
  -8   8   9       25.19       28.16     39.54 o
  -7   8   9       53.19       -4.49     33.70 o
  -6   8   9        1.39        2.25     31.45 o
  -5   8   9      262.05      279.18     50.92 o
  -4   8   9       49.30       17.52     29.66 o
  -3   8   9      359.64      414.58     81.18 o
  -2   8   9      185.52      178.23     63.81 o
  -1   8   9      286.76      231.71     35.05 o
   0   8   9      163.40      187.07     39.09 o
   1   8   9      103.25      117.28     36.99 o
   2   8   9       10.10       11.53     31.60 o
   3   8   9       26.73       20.97     28.76 o
   4   8   9        3.10        2.10     30.85 o
  -8   9   9       28.20       55.27     43.44 o
  -7   9   9        7.45        0.15     34.15 o
  -6   9   9      113.13       71.44     41.94 o
  -5   9   9        4.53       35.20     33.25 o
  -4   9   9        5.38       -3.00     28.76 o
  -3   9   9       34.58       39.39     47.18 o
  -2   9   9       89.61       68.60     51.97 o
  -1   9   9      475.92      419.98     87.77 o
   0   9   9       23.08        3.89     27.56 o
   1   9   9       66.73       83.43     36.99 o
   2   9   9       34.57       74.14     38.79 o
   3   9   9       12.02       58.26     40.59 o
   4   9   9        0.04        8.69     33.10 o
  -7  10   9       34.97       57.07     42.99 o
  -6  10   9       10.38       30.25     37.89 o
  -5  10   9      101.82      153.07     47.78 o
  -4  10   9        6.73       -3.74     46.43 o
  -3  10   9      120.22      117.58     62.61 o
  -2  10   9       12.07       57.81     50.18 o
  -1  10   9      300.95      329.66     85.37 o
   0  10   9       88.19       47.63     54.52 o
   1  10   9        4.67        4.64     31.15 o
   2  10   9       51.07        7.34     33.85 o
   3  10   9       27.48       21.87     39.69 o
  -6  11   9       48.76       76.54     45.53 o
  -5  11   9        8.83      -26.96     48.23 o
  -4  11   9      132.91      160.26     70.84 o
  -3  11   9        0.83       22.77     51.97 o
  -2  11   9       12.70       42.24     56.47 o
  -1  11   9       32.50       35.05     54.07 o
   0  11   9       10.66        6.44     51.52 o
   1  11   9      159.35      122.22     70.99 o
   2  11   9       24.37       60.96     59.76 o
  -5  12   9       56.83       16.33     58.56 o
  -4  12   9       40.35       12.88     56.92 o
  -3  12   9       45.37       62.61     60.06 o
  -2  12   9       67.26       29.06     60.66 o
  -1  12   9       41.75        8.24     49.88 o
   0  12   9       15.77       17.82     56.77 o
   1  12   9       74.73       56.17     65.90 o
  -2  13   9       50.40       26.06     58.56 o
 -10   0  10       17.28       40.89     56.62 o
  -9   0  10      122.65      136.75     65.00 o
  -8   0  10       18.98       34.45     46.43 o
  -7   0  10      593.57      648.68     91.81 o
  -6   0  10      735.66      894.62     61.71 o
  -5   0  10      314.58      323.52     41.49 o
  -4   0  10      223.86      188.27     39.84 o
  -3   0  10      212.90      300.30     38.94 o
   0   0  10      758.59      764.76     41.19 o
   1   0  10      192.96      240.24     35.50 o
   2   0  10      135.50       97.21     53.32 o
   3   0  10      110.48      172.54     66.35 o
   4   0  10      174.09      222.12     79.38 o
   5   0  10       77.98      107.69     69.05 o
 -10   1  10       12.23        3.15     37.29 o
  -9   1  10       19.11      -19.47     33.25 o
  -8   1  10       41.07       56.62     34.90 o
  -7   1  10      131.32      105.29     35.50 o
  -6   1  10       74.52      108.59     26.36 o
  -5   1  10      199.98      179.58     27.41 o
  -4   1  10       82.27       59.01     21.72 o
  -3   1  10      199.54      235.60     38.79 o
  -2   1  10      308.35      314.98     38.34 o
  -1   1  10       13.59       12.88     12.28 o
   0   1  10       62.16       61.86     15.88 o
   1   1  10       36.01       38.04     16.18 o
   2   1  10       41.46       39.84     33.55 o
   3   1  10        4.41       -0.90     30.70 o
   4   1  10       30.33       60.96     40.59 o
   5   1  10       23.24       81.93     47.48 o
 -10   2  10        8.20       -3.30     35.35 o
  -9   2  10       21.64       51.37     40.14 o
  -8   2  10       40.74       67.40     35.95 o
  -7   2  10       29.23       48.08     31.00 o
  -6   2  10      249.40      253.57     25.91 o
  -5   2  10      293.65      343.59     32.50 o
  -4   2  10       52.42       54.67     18.27 o
  -3   2  10     1085.02      952.28     66.50 o
  -2   2  10      122.49      122.37     23.96 o
  -1   2  10      547.72      519.43     30.25 o
   0   2  10       44.32       38.04     17.97 o
   1   2  10       95.41       87.02     16.92 o
   2   2  10       26.50       -5.24     27.26 o
   3   2  10       78.11       76.84     37.74 o
   4   2  10       52.25       79.23     41.79 o
   5   2  10       31.93       44.33     42.54 o
 -10   3  10       29.07       16.78     38.64 o
  -9   3  10       32.86       23.07     36.10 o
  -8   3  10      104.95      142.74     43.73 o
  -7   3  10       98.74      116.38     39.39 o
  -6   3  10      105.96       74.74     19.47 o
  -5   3  10      215.13      301.65     40.89 o
  -4   3  10     1477.37     1487.14     35.80 o
  -3   3  10       75.79       57.36     15.73 o
  -2   3  10      151.49      149.78     27.11 o
  -1   3  10       71.62       58.11     18.57 o
   0   3  10      141.14      153.82     25.46 o
   1   3  10      167.59      150.53     22.92 o
   2   3  10       12.87       21.72     23.37 o
   3   3  10       25.47       19.92     33.55 o
   4   3  10       45.90       57.81     41.49 o
   5   3  10        8.59        5.69     40.44 o
 -10   4  10        1.83       -2.40     39.69 o
  -9   4  10       23.19       22.77     37.29 o
  -8   4  10       40.92       29.96     35.05 o
  -7   4  10        2.77      -17.37     28.46 o
  -6   4  10      283.92      260.91     45.98 o
  -5   4  10      120.40       73.24     30.70 o
  -4   4  10      608.30      599.71     47.93 o
  -3   4  10      512.50      491.42     36.70 o
  -2   4  10        1.75       10.18     18.87 o
  -1   4  10      282.64      258.52     29.66 o
   0   4  10        5.96       11.83     13.03 o
   1   4  10      147.74      182.73     26.96 o
   2   4  10       59.98       24.41     23.96 o
   3   4  10       24.44       16.78     25.31 o
   4   4  10        1.21      -13.33     34.00 o
   5   4  10       16.22       24.41     42.54 o
  -9   5  10        2.17       43.29     41.64 o
  -8   5  10       12.12        3.15     34.00 o
  -7   5  10       13.78       20.22     32.05 o
  -6   5  10      199.72      177.19     42.09 o
  -5   5  10      442.95      389.57     49.88 o
  -4   5  10      120.29      112.03     30.55 o
  -3   5  10      259.71      294.01     36.85 o
  -2   5  10      481.03      541.59     38.04 o
  -1   5  10       12.74       25.91     14.68 o
   0   5  10       37.56       47.78     19.62 o
   1   5  10        0.10        9.14     25.16 o
   2   5  10      199.59      223.77     38.64 o
   3   5  10       28.25        1.80     25.31 o
   4   5  10       18.44       17.82     29.51 o
   5   5  10        9.93       -3.44     29.66 o
  -9   6  10        7.13       -5.24     36.99 o
  -8   6  10       49.37       55.72     40.29 o
  -7   6  10       84.90      105.14     40.74 o
  -6   6  10      122.78      150.68     40.44 o
  -5   6  10       67.22       60.21     31.60 o
  -4   6  10      104.18      103.50     32.50 o
  -3   6  10      300.56      325.47     41.19 o
  -2   6  10      160.32      176.59     32.20 o
  -1   6  10      583.19      575.89     36.25 o
   0   6  10      133.26      126.41     34.75 o
   1   6  10       26.75       18.72     28.16 o
   2   6  10      130.85      167.75     42.54 o
   3   6  10      113.44       76.99     34.15 o
   4   6  10        5.55       -4.19     29.36 o
  -9   7  10       11.43       -8.39     36.25 o
  -8   7  10       50.74       41.19     39.09 o
  -7   7  10      128.91      116.38     42.69 o
  -6   7  10       16.98        8.84     30.40 o
  -5   7  10      128.53      157.57     40.14 o
  -4   7  10      161.17      182.13     39.84 o
  -3   7  10      161.80      113.53     53.62 o
  -2   7  10      105.84      131.50     53.62 o
  -1   7  10       17.76        1.95     22.92 o
   0   7  10       56.12       66.35     31.75 o
   1   7  10       12.22       30.55     30.25 o
   2   7  10        6.10        4.04     30.70 o
   3   7  10        3.25       14.23     29.51 o
   4   7  10       14.22       13.93     31.75 o
  -8   8  10       14.56      -33.55     33.55 o
  -7   8  10       40.74       36.10     36.85 o
  -6   8  10        3.95       23.96     34.00 o
  -5   8  10       60.50       48.23     34.30 o
  -4   8  10       25.63       13.33     28.16 o
  -3   8  10       84.05       93.46     53.32 o
  -2   8  10      189.79      149.78     62.31 o
  -1   8  10      248.18      261.51     72.49 o
   0   8  10        1.12       15.88     29.21 o
   1   8  10      308.46      268.25     50.18 o
   2   8  10       28.08       42.39     35.95 o
   3   8  10       52.61       73.84     34.90 o
  -8   9  10        1.28        2.25     40.14 o
  -7   9  10       35.97       53.32     40.59 o
  -6   9  10        4.85       25.31     35.20 o
  -5   9  10       66.30       62.61     37.59 o
  -4   9  10        3.75        4.34     43.14 o
  -3   9  10       67.77       62.76     53.62 o
  -2   9  10      135.06      119.37     60.51 o
  -1   9  10       92.73       96.46     59.01 o
   0   9  10      338.15      347.18     84.62 o
   1   9  10       20.01       38.49     35.20 o
   2   9  10       12.19       -3.59     33.55 o
   3   9  10        0.20        1.35     30.11 o
  -7  10  10       14.10       19.92     38.49 o
  -6  10  10       28.96       27.86     36.70 o
  -5  10  10        2.40      -11.23     32.50 o
  -4  10  10       14.60        1.50     50.47 o
  -3  10  10       63.76       78.63     60.36 o
  -2  10  10       33.70        1.65     48.68 o
  -1  10  10      127.10      110.98     65.30 o
   0  10  10       31.50       16.63     48.98 o
   1  10  10        0.82        1.20     52.87 o
   2  10  10        6.62      -31.75     46.88 o
  -6  11  10       32.08       60.96     42.24 o
  -5  11  10        7.73      -31.45     49.88 o
  -4  11  10       24.55      -20.07     50.62 o
  -3  11  10       88.82       69.65     60.06 o
  -2  11  10       22.01       85.22     61.86 o
  -1  11  10        4.00       -5.24     51.37 o
   0  11  10        7.92       -5.84     51.37 o
   1  11  10       15.24      -48.38     48.38 o
  -4  12  10       28.34       61.86     64.85 o
  -3  12  10       76.42      100.95     67.85 o
  -2  12  10        2.23       62.61     63.66 o
  -1  12  10       58.92       59.76     64.70 o
 -10   0  11        3.71      -33.70     47.63 o
  -9   0  11        7.88       17.22     48.68 o
  -8   0  11        7.09       51.52     46.73 o
  -7   0  11        9.12       37.74     43.29 o
  -6   0  11      437.93      444.39     71.89 o
  -5   0  11        2.59        8.99     25.16 o
  -4   0  11      633.13      539.35     53.47 o
  -1   0  11      460.07      405.60     73.39 o
   0   0  11      265.06      248.93     64.40 o
   1   0  11       63.98       37.74     44.03 o
   2   0  11       84.47       71.14     55.42 o
   3   0  11       11.59        4.04     47.33 o
   4   0  11        5.43      -38.94     42.54 o
   5   0  11        0.64       14.53     56.92 o
 -10   1  11       21.39       21.87     38.04 o
  -9   1  11       40.38       42.99     36.85 o
  -8   1  11       25.90       -5.54     29.96 o
  -7   1  11      213.56      157.87     39.84 o
  -6   1  11      178.57      168.50     36.70 o
  -5   1  11      552.75      584.43     39.24 o
  -4   1  11       54.02       70.99     22.62 o
  -3   1  11      252.98      281.58     42.39 o
  -2   1  11      471.03      481.83     36.10 o
  -1   1  11      519.86      447.83     36.40 o
   0   1  11      146.30      156.82     21.27 o
   1   1  11      176.61      145.58     28.76 o
   2   1  11        5.78        0.00     29.21 o
   3   1  11       13.05       36.85     36.55 o
   4   1  11       10.06       23.52     38.49 o
   5   1  11        0.52      -13.03     38.79 o
 -10   2  11        4.62      -22.32     36.40 o
  -9   2  11        3.17       18.42     36.25 o
  -8   2  11      309.13      256.72     51.67 o
  -7   2  11       84.58      128.06     36.99 o
  -6   2  11      152.04      188.27     38.34 o
  -5   2  11      129.41      153.82     25.46 o
  -4   2  11      353.81      390.17     38.34 o
  -3   2  11      140.51      116.08     25.46 o
  -2   2  11      452.41      502.95     39.84 o
  -1   2  11      108.67       99.15     20.52 o
   0   2  11      124.20      110.54     20.97 o
   1   2  11       91.87       63.81     24.71 o
   2   2  11       45.83       55.57     26.06 o
   3   2  11       36.97       50.33     40.14 o
   4   2  11       19.55       50.03     41.79 o
 -10   3  11       14.14       39.54     44.33 o
  -9   3  11        2.69      -25.61     31.45 o
  -8   3  11        5.49       17.07     32.65 o
  -7   3  11       53.36       51.22     33.85 o
  -6   3  11       51.56       67.85     31.30 o
  -5   3  11      282.40      389.12     45.38 o
  -4   3  11      425.41      464.61     25.61 o
  -3   3  11      255.99      282.33     34.30 o
  -2   3  11      135.77      120.57     22.47 o
  -1   3  11       77.97       73.69     20.97 o
   0   3  11      202.73      193.21     35.20 o
   1   3  11       75.72       57.81     25.01 o
   2   3  11       17.45       -4.04     22.47 o
   3   3  11        2.16       26.06     27.11 o
   4   3  11       22.50       37.44     41.94 o
  -9   4  11       42.39       80.73     44.63 o
  -8   4  11       32.88       44.48     37.89 o
  -7   4  11       64.61       68.90     35.05 o
  -6   4  11       93.76       69.35     31.75 o
  -5   4  11       12.72        9.29     24.86 o
  -4   4  11      326.92      355.27     39.54 o
  -3   4  11      207.61      200.10     29.21 o
  -2   4  11      242.46      249.38     34.15 o
  -1   4  11       10.95       11.38     21.87 o
   0   4  11       46.64       56.77     28.61 o
   1   4  11       88.62       49.43     26.06 o
   2   4  11      114.93      117.28     32.65 o
   3   4  11        5.25       -5.39     25.91 o
   4   4  11       33.54       60.51     32.35 o
  -9   5  11       49.55       73.39     44.03 o
  -8   5  11       25.80       50.03     38.79 o
  -7   5  11        8.76       40.89     34.00 o
  -6   5  11      191.26      185.42     41.64 o
  -5   5  11      223.66      213.13     39.54 o
  -4   5  11      134.41       81.63     27.56 o
  -3   5  11      215.91      218.82     58.86 o
  -2   5  11       50.06       27.11     21.87 o
  -1   5  11      112.65      121.32     30.70 o
   0   5  11        3.46        8.84     24.41 o
   1   5  11       17.63       23.22     27.71 o
   2   5  11       17.48       43.29     28.76 o
   3   5  11        3.52       29.21     30.11 o
   4   5  11       66.87       61.26     34.90 o
  -9   6  11       59.24       21.72     40.29 o
  -8   6  11       44.30       30.85     40.29 o
  -7   6  11       22.01        5.69     33.40 o
  -6   6  11       45.84       17.52     29.21 o
  -5   6  11       80.25       77.58     32.35 o
  -4   6  11      146.42      107.84     33.10 o
  -3   6  11       49.83       67.10     44.18 o
  -2   6  11       73.45       76.69     46.73 o
  -1   6  11       13.79       10.33     23.81 o
   0   6  11       78.18       60.81     31.15 o
   1   6  11       52.63       70.99     32.95 o
   2   6  11       36.06       27.11     29.21 o
   3   6  11        7.19       22.02     30.70 o
  -8   7  11        5.09       -8.24     36.25 o
  -7   7  11        7.52       -4.04     31.30 o
  -6   7  11       30.10       20.22     32.35 o
  -5   7  11       95.55       78.63     34.45 o
  -4   7  11       84.57       60.21     31.30 o
  -3   7  11        9.01       -2.10     38.64 o
  -2   7  11       52.59      123.12     55.87 o
  -1   7  11      227.49      275.89     69.65 o
   0   7  11      135.56      153.97     39.39 o
   1   7  11      204.67      242.49     47.18 o
   2   7  11       31.51        8.99     33.70 o
   3   7  11        2.33       -2.70     29.06 o
  -8   8  11        5.71       -5.99     36.10 o
  -7   8  11       45.72       44.48     38.79 o
  -6   8  11       15.82       28.31     34.15 o
  -5   8  11        8.05       16.92     30.85 o
  -4   8  11       57.97       47.48     51.97 o
  -3   8  11        1.85       17.97     48.08 o
  -2   8  11      252.16      243.54     71.89 o
  -1   8  11       94.56       44.33     50.47 o
   0   8  11       28.12       -7.79     44.63 o
   1   8  11        9.58       16.78     33.40 o
   2   8  11       16.24       24.86     36.10 o
  -7   9  11       34.33       35.95     40.59 o
  -6   9  11        6.23        6.29     34.60 o
  -5   9  11       46.40       18.27     33.55 o
  -4   9  11       11.52       -6.89     48.38 o
  -3   9  11       39.37       60.96     56.47 o
  -2   9  11      233.19      196.06     70.69 o
  -1   9  11       40.86        7.49     48.83 o
   0   9  11        8.47      -20.52     46.13 o
   1   9  11      133.61      101.40     63.36 o
   2   9  11        8.50        3.15     52.87 o
  -6  10  11       33.08       62.31     42.84 o
  -5  10  11       20.60       11.38     51.52 o
  -4  10  11       94.16       49.13     62.61 o
  -3  10  11       10.75       46.43     55.57 o
  -2  10  11       19.47       22.92     53.77 o
  -1  10  11       19.47        2.55     48.23 o
   0  10  11      148.69      124.46     66.65 o
   1  10  11       21.17        3.59     55.72 o
  -4  11  11       13.70       44.33     60.96 o
  -3  11  11       65.90       51.07     63.81 o
  -2  11  11       18.27       45.53     60.21 o
  -1  11  11       10.80      -45.23     52.72 o
  -9   0  12       41.45       20.67     51.37 o
  -8   0  12        2.19      -30.85     37.44 o
  -7   0  12       51.03       28.91     43.14 o
  -6   0  12       98.28       96.16     44.48 o
  -5   0  12       28.90       60.66     33.25 o
  -4   0  12       84.29       82.23     31.90 o
  -1   0  12      102.68       78.78     44.03 o
   0   0  12       37.04        3.59     36.40 o
   1   0  12       18.88       36.85     47.78 o
   2   0  12       73.76       65.90     53.47 o
   3   0  12        5.27       15.73     49.28 o
   4   0  12       65.89       94.06     68.15 o
  -9   1  12       10.92       30.70     36.40 o
  -8   1  12       16.65       12.28     31.00 o
  -7   1  12       49.55       47.78     32.20 o
  -6   1  12       77.95      113.23     32.05 o
  -5   1  12       53.57       51.97     25.16 o
  -4   1  12       69.04       59.46     20.07 o
  -3   1  12      154.09      157.42     35.35 o
  -2   1  12       85.58       55.57     38.49 o
  -1   1  12      508.55      443.64     56.02 o
   0   1  12      241.23      231.26     31.00 o
   1   1  12      247.11      229.76     34.00 o
   2   1  12        0.63      -20.37     29.21 o
   3   1  12       17.18       41.34     39.39 o
   4   1  12       14.03       15.88     41.04 o
  -9   2  12       10.16       -8.54     35.65 o
  -8   2  12        1.80       -6.14     29.51 o
  -7   2  12       29.88       22.02     30.11 o
  -6   2  12       38.33       59.61     28.76 o
  -5   2  12        8.45       21.57     23.07 o
  -4   2  12      168.43      188.42     28.31 o
  -3   2  12       52.14       52.12     21.72 o
  -2   2  12      416.61      414.43     40.74 o
  -1   2  12      125.01      140.49     29.51 o
   0   2  12      227.09      208.79     44.33 o
   1   2  12        1.43       -4.34     20.97 o
   2   2  12       14.71       48.53     27.41 o
   3   2  12       12.73        6.74     37.44 o
   4   2  12       33.78       85.97     46.43 o
  -9   3  12       10.87      -17.22     34.90 o
  -8   3  12        6.62       -2.85     30.70 o
  -7   3  12       24.22       58.56     34.00 o
  -6   3  12      126.66      111.13     33.55 o
  -5   3  12       53.30       57.07     26.66 o
  -4   3  12       89.11       88.37     18.72 o
  -3   3  12      405.66      433.46     41.94 o
  -2   3  12      411.39      349.88     40.29 o
  -1   3  12       17.54       20.22     22.02 o
   0   3  12      121.47      117.87     32.20 o
   1   3  12        7.00        7.94     22.02 o
   2   3  12       31.32       69.05     29.36 o
   3   3  12      103.84       63.66     32.50 o
  -9   4  12        5.50       -7.79     36.10 o
  -8   4  12       15.03       36.40     35.80 o
  -7   4  12       35.32       39.09     32.20 o
  -6   4  12       41.62       36.10     29.81 o
  -5   4  12      154.65      159.96     35.05 o
  -4   4  12      209.56      222.72     32.65 o
  -3   4  12      248.00      286.07     34.45 o
  -2   4  12      296.83      254.32     36.70 o
  -1   4  12       62.68       95.56     29.06 o
   0   4  12      180.88      155.62     35.80 o
   1   4  12       21.95       22.32     25.16 o
   2   4  12       26.50       22.17     27.26 o
   3   4  12        7.96       23.37     28.91 o
  -9   5  12        0.58      -32.65     32.65 o
  -8   5  12       44.83       50.18     37.74 o
  -7   5  12       32.57       50.77     34.75 o
  -6   5  12      104.63       81.78     34.30 o
  -5   5  12       37.34       36.70     26.36 o
  -4   5  12        2.60        7.79     21.72 o
  -3   5  12      367.44      384.03     70.69 o
  -2   5  12       87.43       88.52     27.11 o
  -1   5  12      178.84      192.46     37.14 o
   0   5  12       38.08       19.32     27.86 o
   1   5  12       17.66       11.23     24.86 o
   2   5  12      118.43      148.43     38.49 o
   3   5  12      121.51      128.81     39.54 o
  -8   6  12       39.98        6.74     36.55 o
  -7   6  12       11.41      -29.21     29.21 o
  -6   6  12       47.08       56.77     32.35 o
  -5   6  12       34.77       22.77     27.41 o
  -4   6  12       83.65       72.04     29.36 o
  -3   6  12       67.68       55.87     45.53 o
  -2   6  12      192.05      166.40     56.62 o
  -1   6  12       97.08       76.84     47.78 o
   0   6  12      116.08       91.66     35.80 o
   1   6  12        7.54        2.70     30.40 o
   2   6  12        3.20       16.18     29.51 o
  -8   7  12        1.74       -8.99     37.59 o
  -7   7  12       24.27       22.77     34.00 o
  -6   7  12       96.46       94.81     37.59 o
  -5   7  12       42.91       35.80     30.85 o
  -4   7  12       81.39       49.13     53.17 o
  -3   7  12      242.08      200.70     63.81 o
  -2   7  12        6.45       30.11     44.78 o
  -1   7  12      116.07       89.27     53.17 o
   0   7  12      136.31      144.83     58.56 o
   1   7  12       11.81      -12.73     43.88 o
   2   7  12        2.54        2.70     29.06 o
  -7   8  12        1.30        5.09     34.45 o
  -6   8  12       14.86       -8.24     31.00 o
  -5   8  12       40.58       12.13     32.50 o
  -4   8  12        4.76       29.06     51.52 o
  -3   8  12       28.61       30.40     47.03 o
  -2   8  12        1.54        0.75     44.63 o
  -1   8  12       69.33       26.81     49.73 o
   0   8  12       22.20       20.07     51.67 o
   1   8  12        2.83       49.13     55.27 o
  -6   9  12       11.03        1.80     34.00 o
  -5   9  12       25.97       30.40     52.72 o
  -4   9  12        4.26        4.49     50.18 o
  -3   9  12       27.51        6.59     47.18 o
  -2   9  12       44.06       30.70     48.38 o
  -1   9  12       87.68       97.95     62.46 o
   0   9  12       21.17        2.85     50.62 o
  -4  10  12        4.61        7.04     51.52 o
  -3  10  12        0.82       -4.94     50.77 o
  -2  10  12        2.70       -0.60     49.28 o
  -1  10  12        2.65        7.04     55.42 o
  -9   0  13        5.75       14.38     51.67 o
  -8   0  13       46.54       30.85     46.88 o
  -7   0  13       20.33       55.87     44.33 o
  -6   0  13        0.42       16.33     35.05 o
  -5   0  13       11.23      -13.78     27.86 o
  -4   0  13       21.57       56.62     28.16 o
  -1   0  13       91.29       94.66     48.23 o
   0   0  13       77.83      109.19     55.87 o
   1   0  13        0.35      -12.73     22.17 o
   2   0  13        8.34       36.99     56.92 o
   3   0  13       15.39       31.60     56.32 o
  -9   1  13        4.29       -7.19     33.25 o
  -8   1  13        3.87       -1.95     29.96 o
  -7   1  13       57.68       43.88     30.11 o
  -6   1  13        8.88       -6.89     23.37 o
  -5   1  13       27.26       28.61     21.42 o
  -4   1  13       61.25       63.51     31.30 o
  -3   1  13       41.01       26.36     34.75 o
  -2   1  13      158.13      131.35     50.18 o
  -1   1  13      142.89      103.95     35.95 o
   0   1  13       16.94       31.00     31.45 o
   1   1  13       87.70      112.48     28.16 o
   2   1  13      107.92      106.64     31.75 o
   3   1  13       12.55       27.11     40.14 o
  -9   2  13        4.44      -22.02     32.20 o
  -8   2  13        7.05       22.77     33.55 o
  -7   2  13       16.84       26.06     29.66 o
  -6   2  13       33.71       32.20     27.71 o
  -5   2  13       14.30       15.58     23.22 o
  -4   2  13       56.37       28.91     31.00 o
  -3   2  13      243.41      229.76     33.40 o
  -2   2  13      103.00      119.67     27.71 o
  -1   2  13       68.39       76.24     25.01 o
   0   2  13       30.20       22.02     21.72 o
   1   2  13       24.30       35.50     24.71 o
   2   2  13        6.10        6.14     25.61 o
  -8   3  13       16.44       16.33     31.90 o
  -7   3  13       21.81       -4.64     28.61 o
  -6   3  13        9.96       31.60     28.01 o
  -5   3  13       95.11      154.12     31.60 o
  -4   3  13      246.90      252.52     55.57 o
  -3   3  13       19.72        3.74     20.52 o
  -2   3  13       67.16       76.54     26.51 o
  -1   3  13      116.36      123.42     30.70 o
   0   3  13       14.18        8.39     23.07 o
   1   3  13       61.30       76.54     29.81 o
   2   3  13        6.24       -2.55     25.91 o
  -8   4  13        7.60       25.46     35.95 o
  -7   4  13       17.74       12.13     31.30 o
  -6   4  13        9.81       10.78     27.86 o
  -5   4  13       42.56       35.20     25.46 o
  -4   4  13       88.21       82.38     44.93 o
  -3   4  13       22.45       28.76     36.70 o
  -2   4  13        6.02        0.90     21.87 o
  -1   4  13       38.37       62.91     28.31 o
   0   4  13       18.51       10.48     26.66 o
   1   4  13       44.43       60.06     29.21 o
   2   4  13       31.63       35.50     29.21 o
  -8   5  13        9.16       23.07     36.25 o
  -7   5  13       46.01       79.68     37.59 o
  -6   5  13       22.36       26.06     27.41 o
  -5   5  13       12.45        2.85     24.86 o
  -4   5  13      145.47      214.78     60.51 o
  -3   5  13       51.06       71.89     46.28 o
  -2   5  13       55.37      -21.72     35.65 o
  -1   5  13       42.50       51.82     42.39 o
   0   5  13        7.33       24.56     29.21 o
   1   5  13        7.42        6.44     26.81 o
   2   5  13       61.25       35.95     31.45 o
  -7   6  13       14.00        3.74     32.50 o
  -6   6  13        3.25       37.44     31.00 o
  -5   6  13       23.35       35.65     29.21 o
  -4   6  13       34.59       53.02     48.08 o
  -3   6  13       17.32       37.44     42.09 o
  -2   6  13       13.36       30.85     41.34 o
  -1   6  13        0.99      -19.47     35.05 o
   0   6  13       20.68      -14.98     38.49 o
   1   6  13       67.22      121.17     45.83 o
  -7   7  13       12.88      -12.43     32.65 o
  -6   7  13       52.86       43.44     34.15 o
  -5   7  13       20.15        6.59     29.06 o
  -4   7  13       38.10       83.88     52.72 o
  -3   7  13        6.69        0.30     42.24 o
  -2   7  13        7.64       44.63     44.18 o
  -1   7  13       26.09       27.26     48.53 o
   0   7  13       11.68       23.66     47.48 o
  -6   8  13       47.11       64.40     39.69 o
  -5   8  13       28.19       30.11     55.42 o
  -4   8  13        6.49       57.51     55.87 o
  -3   8  13       40.19       14.83     45.98 o
  -2   8  13        8.50       42.84     48.38 o
  -1   8  13       60.59       41.94     52.27 o
  -4   9  13       38.71       35.05     56.92 o
  -3   9  13        0.95        4.94     52.42 o
  -8   0  14        3.59      -18.72     42.54 o
  -7   0  14       14.51        4.19     39.69 o
  -6   0  14        7.09       24.41     36.25 o
  -5   0  14       34.86       64.25     36.99 o
  -3   0  14       20.20       18.72     35.80 o
  -2   0  14        2.00        1.80     34.00 o
  -1   0  14      200.80      232.90     69.95 o
   0   0  14      495.05      410.24     90.91 o
   1   0  14       74.09       60.36     56.17 o
  -8   1  14       12.68        2.10     31.30 o
  -7   1  14       17.06       21.42     29.06 o
  -6   1  14       12.48       27.56     25.76 o
  -5   1  14      100.04       99.30     27.56 o
  -4   1  14       16.49       34.30     28.61 o
  -3   1  14       78.40       86.12     43.14 o
  -2   1  14       89.12       96.46     35.05 o
  -1   1  14       14.92      -11.53     26.06 o
   0   1  14       74.61       94.36     39.24 o
   1   1  14       88.15       83.13     28.61 o
  -8   2  14        6.73        8.69     32.65 o
  -7   2  14       15.50       33.70     30.11 o
  -6   2  14       15.81        4.94     24.26 o
  -5   2  14       12.94      -30.85     30.85 o
  -4   2  14        3.33       28.91     31.90 o
  -3   2  14       52.50       45.83     23.52 o
  -2   2  14       70.74       35.80     38.64 o
  -1   2  14        7.09       11.98     19.47 o
   0   2  14        0.19       -3.00     21.42 o
   1   2  14        8.97        9.89     25.31 o
  -7   3  14       20.54       14.68     30.40 o
  -6   3  14        8.03       47.18     27.41 o
  -5   3  14       21.08       44.33     23.66 o
  -4   3  14        0.05      -15.28     31.90 o
  -3   3  14       20.05       31.15     33.40 o
  -2   3  14       93.50       88.97     37.44 o
  -1   3  14       19.79       23.96     24.11 o
   0   3  14        0.52       -4.64     22.02 o
   1   3  14       20.90       32.50     26.96 o
  -7   4  14       36.58       49.43     33.70 o
  -6   4  14       18.97       61.86     30.70 o
  -5   4  14       26.20       36.70     24.11 o
  -4   4  14      113.80       95.86     45.23 o
  -3   4  14        6.01       -7.49     33.70 o
  -2   4  14        3.07        2.55     33.55 o
  -1   4  14       22.00       24.71     36.40 o
   0   4  14        4.43      -27.41     27.86 o
  -7   5  14        4.15       44.63     34.75 o
  -6   5  14       15.59       11.98     27.71 o
  -5   5  14        2.09       12.88     23.52 o
  -4   5  14       10.72       17.97     39.54 o
  -3   5  14       10.04        1.50     36.10 o
  -2   5  14       31.39       26.06     41.64 o
  -1   5  14        9.47       24.11     39.84 o
   0   5  14        1.36      -22.92     29.21 o
  -6   6  14       11.73        7.79     29.66 o
  -5   6  14       26.10       35.35     28.46 o
  -4   6  14        7.45       28.31     47.78 o
  -3   6  14        0.46      -28.76     38.19 o
  -2   6  14       48.87      147.53     56.17 o
  -1   6  14        4.70       19.02     45.23 o
  -5   7  14       51.38      -11.08     49.73 o
  -4   7  14        8.19      -17.07     41.49 o
  -3   7  14        9.52        5.84     43.88 o
  -2   7  14       27.66       27.11     46.13 o
  -7   0  15       21.95       16.63     43.44 o
  -6   0  15        4.29        9.89     35.05 o
  -3   0  15        0.94        6.59     35.05 o
  -2   0  15        0.76       21.27     40.59 o
  -1   0  15        0.18        2.25     40.29 o
  -7   1  15       34.37       52.57     31.90 o
  -6   1  15        1.88        1.65     25.76 o
  -5   1  15        4.28       16.92     31.75 o
  -2   1  15       19.79        8.54     28.61 o
  -1   1  15       29.07       54.22     34.60 o
  -6   2  15       46.88       78.18     30.70 o
  -5   2  15       22.48       40.74     33.85 o
  -4   2  15        9.86       17.22     31.60 o
  -2   2  15       15.85       -9.14     41.19 o
  -1   2  15       46.50       30.55     50.92 o
  -6   3  15       53.18       41.94     28.76 o
  -5   3  15       34.61       56.92     42.09 o
  -4   3  15        2.46       17.97     34.15 o
  -3   3  15       32.69       47.63     34.90 o
  -2   3  15        9.73        9.44     32.35 o
  -1   3  15       39.50       63.36     32.35 o
  -5   4  15        2.36        2.40     38.94 o
  -4   4  15       15.69        9.59     36.70 o
  -3   4  15       29.16       47.78     39.99 o
  -2   4  15       13.57       38.49     38.64 o
  -4   5  15       30.93       29.06     41.64 o
  -3   5  15       60.53       35.80     43.88 o
 
